# Supplementary material for: HER-2 overexpression differentially alters transforming growth factor-β responses in luminal versus mesenchymal human breast cancer cells
Source: Breast Cancer Res. 2005 Nov 8;7(6):R1058–79. doi: 10.1186/bcr1343 (PMC1410754; doi:10.1186/bcr1343)
Supplement: Additional File 1 — Transcript profiling of HER-2 overexpressing MCF-7 breast cancer cells reveals TGF-β pathway alterations. Schematic of results obtained using cDNA microarrays (Synteni/Incyte) and filter blots (Atlas Cancer Blot). Changes in 274 microarray elements representing 189 individual genes were detected. The remaining changes (216 elements) occurred in EST sequences or cDNAs with no published information. Sixteen genes from the cDNA arrays and ten from the filter arrays (18 total as 8 were overlapping) related to the TGF-β pathway are listed by name and GenBank number. Fold differences in green signify a higher signal in MCF-7/CN cells and red numbers signify a higher signal in the MCF-7/H2 cells. Asterisks after the fold differences denote differential hybridization of multiple elements followed by the number of elements that were averaged to give the final fold change. Each gene listed in black was included in this TGF-β pathway signature based on published observations. [file bcr1343-S1.xls]

## Sheet: 20217
Table TS1
Primary Sequence Name	Sequence Code	Sequence Description	Log(Ratio)	Fold Change	P-value	Intensity1	Intensity2
NUDT4	212183_at	nudix (nucleoside diphosphate linked moiety X)-type motif 4	-0.48281	-3.03955	0.00325	0.53055	0.17267
SNX1	214531_s_at	sorting nexin 1	-0.48167	-3.03156	0.00208	0.43513	0.14199
213610_s_at	213610_s_at	Sapiens, clone IMAGE:3354344, mRNA, partial cds	-0.42126	-2.63793	0.00547	0.17886	0.06707
VAV3	218806_s_at	vav 3 oncogene	-0.40239	-2.52577	0.00361	0.34536	0.13526
52285_f_at	52285_f_at	Cluster Incl. AW002970:wr03h11.x1 Homo sapiens cDNA, 3 end /clone=IMAGE-2480517 /clone_end=3 /gb=AW002970 /gi=5849976 /ug=Hs.236940 /len=570	-0.35598	-2.26977	3e-05	0.25469	0.111
MARCKS	201669_s_at	myristoylated alanine-rich protein kinase C substrate	-0.353	-2.25423	0.0005	0.29155	0.12794
NAP1L2	219368_at	nucleosome assembly protein 1-like 2	-0.33855	-2.18046	0.00271	0.21803	0.09892
EVA1	203780_at	epithelial V-like antigen 1	-0.33673	-2.17134	0.00021	0.44725	0.20376
PDE4DIP	214130_s_at	phosphodiesterase 4D interacting protein (myomegalin)	-0.32442	-2.11065	0.00824	0.23455	0.10993
PHLDA1	217997_at	pleckstrin homology-like domain, family A, member 1	-0.32365	-2.10694	0.00322	0.34463	0.16181
SOX9	202935_s_at	SRY (sex determining region Y)-box 9 (campomelic dysplasia, autosomal sex-reversal)	-0.31575	-2.06895	0.00398	0.27982	0.13379
SEC24D	202375_at	SEC24 related gene family, member D (S. cerevisiae)	-0.31469	-2.06392	6.53459e-07	0.48562	0.23276
HBS1L	209314_s_at	HBS1-like (S. cerevisiae)	-0.29246	-1.96093	0.00683	0.2769	0.13969
PHLDA1	217996_at	pleckstrin homology-like domain, family A, member 1	-0.28687	-1.93586	2.06718e-07	1.17287	0.59934
SAP30	204900_x_at	sin3-associated polypeptide, 30kDa	-0.2739	-1.8789	0.0005	0.59335	0.3124
PSPHL	205048_s_at	phosphoserine phosphatase-like	-0.26992	-1.86173	0.00188	0.27489	0.14606
PCAF	203845_at	p300/CBP-associated factor	-0.26972	-1.86088	0.00023	0.63301	0.33651
MRPS31	212604_at	mitochondrial ribosomal protein S31	-0.26406	-1.83678	0.00971	0.50063	0.26962
TMOD3	220800_s_at	tropomodulin 3 (ubiquitous)	-0.26363	-1.83497	0.00134	0.46425	0.25028
NT5C2	209155_s_at	5'-nucleotidase, cytosolic II	-0.25752	-1.80935	0.00486	0.50645	0.27689
UBBP2	217125_at	Homo sapiens UBBP2 pseudogene for ubiquitin UBB.	-0.25434	-1.79615	0.0091	0.55505	0.30569
LAMB1	201505_at	laminin, beta 1	-0.24901	-1.77424	0.00066	0.38424	0.21423
CITED2	209357_at	Cbp/p300-interacting transactivator, with Glu/Asp-rich carboxy-terminal domain, 2	-0.22211	-1.66768	1e-05	1.32231	0.78436
PAPSS2	203060_s_at	3'-phosphoadenosine 5'-phosphosulfate synthase 2	-0.2216	-1.66572	3.99458e-06	1.33873	0.79504
PAPSS2	203058_s_at	3'-phosphoadenosine 5'-phosphosulfate synthase 2	-0.22101	-1.66345	0.00204	0.82744	0.49206
ALEX1	218694_at	ALEX1 protein	-0.22041	-1.66117	0.0014	0.53629	0.31936
TJP2	202085_at	tight junction protein 2 (zona occludens 2)	-0.21902	-1.65586	0.00808	0.80224	0.47927
KNS2	212877_at	kinesin 2 60/70kDa	-0.20877	-1.61724	0.00715	0.63519	0.38853
UGCG	221765_at	UDP-glucose ceramide glucosyltransferase	-0.19329	-1.56058	0.00089	0.91141	0.57773
HIS1	202814_s_at	HMBA-inducible	-0.19088	-1.55197	0.00841	1.03278	0.6583
CITED2	207980_s_at	Cbp/p300-interacting transactivator, with Glu/Asp-rich carboxy-terminal domain, 2	-0.18357	-1.52605	0.00061	1.07684	0.69804
CCNE2	205034_at	cyclin E2	-0.18191	-1.52023	0.00026	1.13141	0.73622
FLJ11088	218545_at	GGA binding partner	-0.17853	-1.50845	0.00877	0.45283	0.29696
LOC113251	214155_s_at	c-Mpl binding protein	-0.17811	-1.50699	0.00568	0.49357	0.324
NR2F2	215073_s_at	nuclear receptor subfamily 2, group F, member 2	-0.17763	-1.50532	2.34468e-06	1.37926	0.90639
RGS16	209325_s_at	regulator of G-protein signalling 16	-0.17747	-1.50476	0.00311	1.65256	1.0864
ANXA3	209369_at	annexin A3	-0.1763	-1.50072	0.00034	1.02152	0.67336
GTF2IRD1	218412_s_at	GTF2I repeat domain containing 1	0.17845	1.50816	0.00043	1.47704	2.20364
BCL3	204908_s_at	B-cell CLL/lymphoma 3	0.18875	1.54435	0.00152	0.66261	1.01228
217653_x_at	217653_x_at	Homo sapiens transcribed sequence with weak similarity to protein ref:NP_060312.1 (H.sapiens) hypothetical protein FLJ20489 [Homo sapiens]	0.19186	1.55547	0.00117	0.69877	1.07521
215553_x_at	215553_x_at	Sapiens cDNA FLJ14253 fis, clone OVARC1001376.	0.19328	1.56054	0.00032	1.20889	1.86621
WASPIP	202664_at	Sapiens, clone IMAGE:5264268, mRNA	0.19388	1.56271	0.00117	0.47858	0.73982
217704_x_at	217704_x_at	Homo sapiens transcribed sequence with weak similarity to protein ref:NP_060312.1 (H.sapiens) hypothetical protein FLJ20489 [Homo sapiens]	0.1952	1.56749	0.00196	1.08479	1.68209
X123	213900_at	Friedreich ataxia region gene X123	0.19879	1.58047	3e-05	0.90848	1.42036
215604_x_at	215604_x_at	Homo sapiens cDNA FLJ13721 fis, clone PLACE2000450.	0.20456	1.60161	0.00566	0.78469	1.24324
217586_x_at	217586_x_at	Homo sapiens transcribed sequence with weak similarity to protein ref:NP_062553.1 (H.sapiens) hypothetical protein FLJ11267 [Homo sapiens]	0.2067	1.60955	6e-05	1.33245	2.12155
SCARB1	201819_at	scavenger receptor class B, member 1	0.21025	1.62274	7e-05	1.27106	2.04039
215595_x_at	215595_x_at	Sapiens cDNA FLJ13856 fis, clone THYRO1000988.	0.2108	1.62481	0.00914	0.5993	0.96326
CDKN1A	202284_s_at	cyclin-dependent kinase inhibitor 1A (p21, Cip1)	0.21084	1.62494	4e-05	2.19673	3.53112
217713_x_at	217713_x_at	Homo sapiens transcribed sequence with weak similarity to protein ref:NP_060312.1 (H.sapiens) hypothetical protein FLJ20489 [Homo sapiens]	0.21344	1.63472	0.00044	1.29992	2.10213
ATP6V1D	214923_at	ATPase, H+ transporting, lysosomal 34kDa, V1 subunit D	0.21506	1.6408	0.00485	0.42324	0.68697
MADH3	205398_s_at	MAD, mothers against decapentaplegic homolog 3 (Drosophila)	0.21582	1.64369	0.00987	0.58763	0.95548
DKFZP586N0721	218284_at	DKFZP586N0721 protein	0.22568	1.68142	7.3425e-06	1.08075	1.79763
na	218018_at	hypothetical gene supported by AL109793; AL122067	0.22683	1.68589	0.00267	0.7338	1.22379
COL18A1	209082_s_at	collagen, type XVIII, alpha 1	0.22701	1.68658	0.00041	0.79322	1.32343
FLJ12650	219438_at	hypothetical protein FLJ12650	0.22873	1.69329	0.00209	0.7298	1.22246
RNU17D	215011_at	RNA, U17D small nucleolar	0.23035	1.69962	0.00491	0.28408	0.47763
IGSF4	209031_at	immunoglobulin superfamily, member 4	0.24074	1.74076	2.67439e-06	1.50117	2.58505
CBFA2T3	208056_s_at	core-binding factor, runt domain, alpha subunit 2; translocated to, 3	0.2443	1.75511	1.46365e-06	0.84174	1.46144
THBS1	201110_s_at	thrombospondin 1	0.25673	1.80606	1.00493e-10	1.24794	2.22958
THBS1	201109_s_at	thrombospondin 1	0.2703	1.86336	7.84669e-08	1.01165	1.86477
GPR56	212070_at	G protein-coupled receptor 56	0.29815	1.98677	1.5133e-07	1.64638	3.23575
CISH	221223_x_at	cytokine inducible SH2-containing protein	0.30011	1.99575	0.00146	0.50488	0.99677
TIEG	202393_s_at	TGFB inducible early growth response	0.32092	2.09375	2.23769e-20	1.64343	3.40388
THBS1	201108_s_at	thrombospondin 1	0.32459	2.1115	8.70113e-07	0.87129	1.81992
KIAA1361	216310_at	Homo sapiens cDNA FLJ14314 fis, clone PLACE3000350, weakly similar to SERINE/THREONINE-PROTEIN KINASE SULU (EC 2.7.1.-).	0.34234	2.19958	0.00018	0.61247	1.33267
FZD2	210220_at	frizzled homolog 2 (Drosophila)	0.36445	2.31446	0.00955	0.19668	0.4503
ULK1	209333_at	unc-51-like kinase 1 (C. elegans)	0.36999	2.34415	1.77769e-08	1.16446	2.70029
PFKFB3	202464_s_at	6-phosphofructo-2-kinase/fructose-2,6-biphosphatase 3	0.37996	2.39862	0.0011	0.23891	0.56689
N4BP3	214775_at	Nedd4 binding protein 3	0.3895	2.45189	0.00841	0.23249	0.5639
KIAA1659	215750_at	Homo sapiens mRNA for KIAA1659 protein, partial cds.	0.40881	2.56333	0.00045	0.13341	0.33829
KIAA1233	213974_at	KIAA1233 protein	0.42406	2.65498	0.00697	0.09195	0.24149
BACE	217904_s_at	beta-site APP-cleaving enzyme	0.42514	2.6616	0.00086	0.25236	0.66446
217591_at	217591_at	Homo sapiens transcribed sequence with weak similarity to protein ref:NP_060265.1 (H.sapiens) hypothetical protein FLJ20378 [Homo sapiens]	0.46077	2.88918	1.70743e-09	0.77254	2.20797
RASGRP1	205590_at	RAS guanyl releasing protein 1 (calcium and DAG-regulated)	0.47939	3.01569	0.00144	0.09999	0.2983
MSMB	207430_s_at	microseminoprotein, beta-	0.5615	3.64335	0.00475	0.05072	0.18278
