# Supplementary material for: HER-2 overexpression differentially alters transforming growth factor-β responses in luminal versus mesenchymal human breast cancer cells
Source: Breast Cancer Res. 2005 Nov 8;7(6):R1058–79. doi: 10.1186/bcr1343 (PMC1410754; doi:10.1186/bcr1343)
Supplement: Additional File 2 — A table (Excel file) listing the effects of 6 h TGF-β exposure on MCF-7 CN cells. It includes 76 elements (0.3% of the total 22,283 elements queried) up- or down-regulated greater than 1.5-fold with a p-value < 0.01. [file bcr1343-S2.xls]

## Sheet: 15090
Table TS2
Primary Sequence Name	Sequence Code	Sequence Description	Log(Ratio)	Fold Change	P-value	Intensity1	Intensity2
MXD3	221250_s_at	MAX dimerization protein 3	-1.34446	-22.1034	0.0029	0.66203	0.03014
KIFC1	209680_s_at	kinesin family member C1	-1.26964	-18.6053	0.00552	0.52579	0.02844
MUC1	213693_s_at	mucin 1, transmembrane	-1.25312	-17.9111	4e-05	0.51802	0.0291
TOME-1	221436_s_at	likely ortholog of mouse gene rich cluster, C8 gene	-1.21193	-16.2903	0.00587	0.4369	0.02699
LGN	221922_at	LGN protein	-1.15263	-14.2113	0.00647	0.40423	0.02862
CENPE	205046_at	centromere protein E, 312kDa	-0.97198	-9.37524	0.00595	0.26229	0.02815
HELLS	220085_at	helicase, lymphoid-specific	-0.93364	-8.58297	0.00254	0.29241	0.03428
DKFZP434G2226	221258_s_at	kinesin family member 18A	-0.9242	-8.39853	7e-05	0.24276	0.02909
ANKT	219978_s_at	nucleolar protein ANKT	-0.9078	-8.08723	1.70074e-06	0.65342	0.08131
GBP2	202748_at	guanylate binding protein 2, interferon-inducible	-0.83802	-6.88678	0.00901	0.20116	0.02939
LGN	205240_at	LGN protein	-0.72535	-5.31317	0.0051	0.42408	0.08032
HEC	204162_at	highly expressed in cancer, rich in leucine heptad repeats	-0.63878	-4.35294	4.83805e-09	0.58979	0.13635
FLJ23091	221958_s_at	putative NFkB activating protein 373	-0.58816	-3.87404	0.00799	0.27477	0.07138
hIRH	209687_at	Human intercrine-alpha (hIRH) mRNA, complete cds.	-0.58248	-3.82367	0.0012	0.42928	0.11298
ARTS-1	214012_at	type 1 tumor necrosis factor receptor shedding aminopeptidase regulator	-0.57607	-3.76766	0.00426	0.09604	0.02565
STK18	204886_at	serine/threonine kinase 18	-0.56837	-3.70142	0.00894	0.22888	0.06223
MGC5528	219000_s_at	hypothetical protein MGC5528	-0.56082	-3.63766	0.00211	0.6497	0.17973
FLJ10468	221520_s_at	hypothetical protein FLJ10468	-0.53731	-3.44592	0.0026	0.80056	0.23379
AD024	209891_at	AD024 protein	-0.5337	-3.41746	0.00724	0.55581	0.16367
MT1H	206461_x_at	metallothionein 1H	-0.51813	-3.29705	0.00537	1.02363	0.31243
SMC2L1	213253_at	SMC2 structural maintenance of chromosomes 2-like 1 (yeast)	-0.51513	-3.27435	0.00047	0.35969	0.11054
STC2	203438_at	stanniocalcin 2	-0.5059	-3.20551	2e-05	1.05906	0.33248
MGC5576	201764_at	hypothetical protein MGC5576	-0.49679	-3.13898	2e-05	1.98478	0.6363
KIF20A	218755_at	kinesin family member 20A	-0.49324	-3.11342	4.69162e-07	1.03564	0.33474
BIRC5	202095_s_at	baculoviral IAP repeat-containing 5 (survivin)	-0.48357	-3.04486	2.24877e-06	0.75941	0.25099
NEK2	204641_at	NIMA (never in mitosis gene a)-related kinase 2	-0.46616	-2.92524	0.00015	0.63382	0.21804
KIF4A	218355_at	kinesin family member 4A	-0.45808	-2.87133	1.50351e-07	0.84717	0.29691
APOBEC3B	206632_s_at	apolipoprotein B mRNA editing enzyme, catalytic polypeptide-like 3B	-0.45381	-2.84319	9.51365e-11	0.65871	0.23314
DLG7	203764_at	discs, large homolog 7 (Drosophila)	-0.45252	-2.83481	1.28048e-10	0.83781	0.29741
SLC7A11	209921_at	solute carrier family 7, (cationic amino acid transporter, y+ system) member 11	-0.45158	-2.82865	4e-05	0.49242	0.17519
TOP2A	201291_s_at	topoisomerase (DNA) II alpha 170kDa	-0.43807	-2.74204	2.19555e-17	1.95798	0.71858
KIF23	204709_s_at	kinesin family member 23	-0.43073	-2.69609	1e-05	0.44319	0.16542
CDC2	210559_s_at	cell division cycle 2, G1 to S and G2 to M	-0.42962	-2.68918	1.75021e-11	1.83354	0.68613
POLD1	203422_at	polymerase (DNA directed), delta 1, catalytic subunit 125kDa	-0.42866	-2.68324	0.00989	0.61222	0.22961
HUMGT198A	213951_s_at	GT198, complete ORF	-0.42515	-2.66163	0.00338	0.27016	0.10214
CDKN3	209714_s_at	cyclin-dependent kinase inhibitor 3 (CDK2-associated dual specificity phosphatase)	-0.42413	-2.65537	3.96716e-15	1.74492	0.66128
AGR2	209173_at	anterior gradient 2 homolog (Xenepus laevis)	-0.42312	-2.6492	3.3597e-08	1.13955	0.43287
C10orf3	218542_at	chromosome 10 open reading frame 3	-0.41981	-2.62914	1.63464e-07	0.84688	0.32415
ESPL1	204817_at	extra spindle poles like 1 (S. cerevisiae)	-0.41764	-2.61601	1.11938e-08	1.76568	0.67922
C11orf8	205413_at	chromosome 11 open reading frame 8	-0.41416	-2.59511	0.00486	0.22334	0.08661
CDKN2C	204159_at	cyclin-dependent kinase inhibitor 2C (p18, inhibits CDK4)	-0.41399	-2.59411	3.26261e-06	0.52265	0.20275
HMMR	207165_at	hyaluronan-mediated motility receptor (RHAMM)	-0.41348	-2.5911	2.1229e-06	1.57308	0.61095
TOP2A	201292_at	topoisomerase (DNA) II alpha 170kDa	-0.408	-2.55858	2.97324e-14	2.02103	0.7949
CDC2	203213_at	cell division cycle 2, G1 to S and G2 to M	-0.40587	-2.54604	1.77159e-24	2.58745	1.0227
PTTG1	203554_x_at	pituitary tumor-transforming 1	-0.40469	-2.53918	6.59891e-07	2.04507	0.8105
CENPA	204962_s_at	centromere protein A, 17kDa	-0.40318	-2.53037	3.67977e-08	0.84037	0.33422
FLJ23311	219990_at	hypothetical protein FLJ23311	-0.40295	-2.529	9.44121e-06	0.5461	0.2173
C22orf18	218741_at	chromosome 22 open reading frame 18	-0.39888	-2.50539	0.00067	0.63696	0.25584
SPAG5	203145_at	sperm associated antigen 5	-0.39874	-2.50459	5.84066e-06	0.82958	0.33332
MKI67	212022_s_at	antigen identified by monoclonal antibody Ki-67	-0.39569	-2.48709	1e-05	0.81513	0.32982
ASPM	219918_s_at	Homo sapiens asp (abnormal spindle)-like, microcephaly associated (Drosophila) (ASPM), mRNA.	-0.39503	-2.48333	2.23369e-16	1.63268	0.66162
CENPF	209172_s_at	centromere protein F, 350/400ka (mitosin)	-0.3835	-2.41826	0.0007	0.28609	0.11905
DKFZp762E1312	218726_at	hypothetical protein DKFZp762E1312	-0.38106	-2.40472	1e-05	0.91163	0.3815
KIF14	206364_at	kinesin family member 14	-0.37652	-2.37971	8.60345e-12	0.98956	0.41846
STK6	208079_s_at	Homo sapiens serine/threonine kinase 6 (STK6), mRNA.	-0.37397	-2.36576	1.5876e-11	1.65133	0.70243
KNSL7	219306_at	kinesin-like 7	-0.37378	-2.36471	2e-05	0.57082	0.24292
SHCBP1	219493_at	likely ortholog of mouse Shc SH2-domain binding protein 1	-0.37231	-2.35671	7.96238e-09	0.67638	0.28882
217678_at	217678_at	Sapiens, clone IMAGE:5300264, mRNA	-0.37078	-2.34844	4e-05	0.42244	0.18102
TROAP	204649_at	trophinin associated protein (tastin)	-0.37014	-2.34501	6e-05	1.05847	0.45423
BMP5	205430_at	Human DNA sequence from clone RP1-181C24 on chromosome 6p11.1-12.2 Contains the 3' end of the BMP5 gene for bone morphogenetic protein 5, complete sequence.	-0.365	-2.31741	0.00853	0.27356	0.11879
HCAP-G	218663_at	chromosome condensation protein G	-0.36498	-2.31728	0.00098	0.35537	0.15433
TOPK	219148_at	T-LAK cell-originated protein kinase	-0.36473	-2.31596	2.29633e-10	0.99331	0.43161
G1P3	204415_at	interferon, alpha-inducible protein (clone IFI-6-16)	-0.36062	-2.29413	2.27171e-10	3.83138	1.68064
STK6	204092_s_at	serine/threonine kinase 6	-0.35805	-2.28063	3.54135e-06	1.28607	0.56748
TXNIP	201008_s_at	thioredoxin interacting protein	-0.35773	-2.27891	9.70005e-11	2.14673	0.94796
RRM2	201890_at	ribonucleotide reductase M2 polypeptide	-0.35711	-2.27567	2.06533e-23	5.56372	2.46034
OIP5	213599_at	Opa-interacting protein 5	-0.35491	-2.26419	1e-05	0.772	0.34312
TACC3	218308_at	transforming, acidic coiled-coil containing protein 3	-0.35436	-2.2613	2.82919e-08	1.60482	0.71418
43427_at	43427_at	Cluster Incl. AI970898:wr21c03.x1 Homo sapiens cDNA, 3 end /clone=IMAGE-2488324 /clone_end=3 /gb=AI970898 /gi=5767724 /ug=Hs.234898 /len=382	-0.35356	-2.25715	0.00808	0.35229	0.15706
HCAP-G	218662_s_at	chromosome condensation protein G	-0.35194	-2.24874	1.30102e-06	0.53939	0.24138
FLJ10156	221591_s_at	hypothetical protein FLJ10156	-0.34979	-2.23763	0.00867	0.54046	0.24306
TTK	204822_at	TTK protein kinase	-0.34969	-2.23711	1.07834e-09	1.23792	0.55686
PRC1	218009_s_at	protein regulator of cytokinesis 1	-0.34806	-2.22877	3.1199e-18	3.43038	1.54887
207828_s_at	207828_s_at	gb:NM_005196.1 /DEF=Homo sapiens centromere protein F (350400kD, mitosin) (CENPF), mRNA. /FEA=mRNA /GEN=CENPF /PROD=centromere protein F (350400kD, mitosin) /DB_XREF=gi:4885132 /UG=Hs.77204 centromere protein F (350400kD, mitosin) /FL=gb:NM_005196.1 gb:U19769.1	-0.34464	-2.21127	2e-05	1.0751	0.48927
VRK1	203856_at	vaccinia related kinase 1	-0.34186	-2.19713	0.00536	0.56177	0.2573
FOXM1	202580_x_at	forkhead box M1	-0.34111	-2.19338	4e-05	1.5894	0.72922
CCNA2	213226_at	cyclin A2	-0.338	-2.17769	5.72067e-07	0.84502	0.39049
PIR51	204146_at	RAD51-interacting protein	-0.33551	-2.16527	7.19748e-06	0.64077	0.2978
PHLDA1	217997_at	pleckstrin homology-like domain, family A, member 1	-0.33062	-2.141	0.0075	0.27834	0.13083
ANKT	218039_at	nucleolar protein ANKT	-0.32885	-2.13228	3.24875e-20	3.69425	1.74349
MT2A	212185_x_at	metallothionein 2A	-0.32718	-2.12411	0.0001	3.906	1.85053
USP1	202412_s_at	ubiquitin specific protease 1	-0.32688	-2.12264	7e-05	0.75091	0.356
FLJ10719	213007_at	hypothetical protein FLJ10719	-0.3267	-2.12179	1.37904e-14	1.97246	0.9355
CDC20	202870_s_at	CDC20 cell division cycle 20 homolog (S. cerevisiae)	-0.32224	-2.10011	0.00362	0.98953	0.47416
CDC2	203214_x_at	cell division cycle 2, G1 to S and G2 to M	-0.32211	-2.09948	2e-05	1.36183	0.65275
MYBL1	213906_at	v-myb myeloblastosis viral oncogene homolog (avian)-like 1	-0.32089	-2.09358	7.91848e-07	0.82729	0.39766
BUB1	209642_at	BUB1 budding uninhibited by benzimidazoles 1 homolog (yeast)	-0.31798	-2.07959	3.91229e-08	0.90533	0.43809
MYBL2	201710_at	v-myb myeloblastosis viral oncogene homolog (avian)-like 2	-0.31697	-2.07476	8e-05	1.58578	0.76916
SLC16A7	210807_s_at	solute carrier family 16 (monocarboxylic acid transporters), member 7	-0.31281	-2.05498	0.00303	0.44739	0.21909
FLJ20637	219352_at	hypothetical protein FLJ20637	-0.31057	-2.04442	0.00261	0.7238	0.35628
AND-1	216228_s_at	AND-1 protein	-0.30979	-2.04076	0.0059	0.25315	0.12483
C20orf1	210052_s_at	chromosome 20 open reading frame 1	-0.30968	-2.04025	1.69961e-10	2.12218	1.04673
C6orf37	221766_s_at	chromosome 6 open reading frame 37	-0.30855	-2.03492	1.77875e-06	2.24197	1.10872
na	211456_x_at	hypothetical gene supported by S68948	-0.30853	-2.03485	0.00274	1.62013	0.80123
CCNE2	205034_at	cyclin E2	-0.30788	-2.03179	5.40905e-08	1.10076	0.54519
RRM2	209773_s_at	ribonucleotide reductase M2 polypeptide	-0.30593	-2.02268	4.97884e-17	6.92327	3.44448
CDC25C	205167_s_at	cell division cycle 25C	-0.3055	-2.02069	0.00425	0.53133	0.26461
ASNS	205047_s_at	asparagine synthetase	-0.30497	-2.01823	5.00968e-10	2.30137	1.14751
MKI67	212023_s_at	antigen identified by monoclonal antibody Ki-67	-0.30304	-2.00929	0.00157	0.65745	0.32927
TK1	202338_at	thymidine kinase 1, soluble	-0.30277	-2.00801	5.92583e-08	2.32272	1.16404
CCNB1	214710_s_at	cyclin B1	-0.29964	-1.9936	7.47095e-14	2.44886	1.23613
CNAP1	201774_s_at	chromosome condensation-related SMC-associated protein 1	-0.29862	-1.98891	0.00175	0.85951	0.43488
MT1X	208581_x_at	metallothionein 1X	-0.29842	-1.98802	0.00017	1.6999	0.86048
BST2	201641_at	bone marrow stromal cell antigen 2	-0.29753	-1.98396	0.00125	0.99834	0.50639
SGKL	220038_at	serum/glucocorticoid regulated kinase-like	-0.29707	-1.98185	8.62358e-06	0.63251	0.32117
CKS1B	201897_s_at	CDC28 protein kinase regulatory subunit 1B	-0.29211	-1.95932	5.12739e-11	3.12181	1.6034
HMGB2	208808_s_at	high-mobility group box 2	-0.29162	-1.95715	4.55825e-23	6.71979	3.45517
H1F0	208886_at	H1 histone family, member 0	-0.29148	-1.95651	5.92699e-08	2.4146	1.24194
BM039	219555_s_at	uncharacterized bone marrow protein BM039	-0.29133	-1.9558	1.73571e-06	1.75506	0.90304
CCNB2	202705_at	cyclin B2	-0.28768	-1.93946	1.45594e-08	2.22887	1.15649
HMMR	209709_s_at	hyaluronan-mediated motility receptor (RHAMM)	-0.28282	-1.91788	0.00055	0.81735	0.42887
BARD1	205345_at	BRCA1 associated RING domain 1	-0.28223	-1.91525	0.00057	0.90936	0.4778
RACGAP1	222077_s_at	Rac GTPase activating protein 1	-0.28075	-1.90875	4.45937e-14	3.02887	1.59687
ELOVL2	213712_at	UI-H-BI4-aop-a-07-0-UI.s1 NCI_CGAP_Sub8 Homo sapiens cDNA clone IMAGE:3085357 3', mRNA sequence.	-0.27869	-1.89971	8.03833e-13	3.63179	1.92385
C1orf29	204439_at	chromosome 1 open reading frame 29	-0.27751	-1.89456	6.30014e-09	1.94505	1.03314
TXNIP	201009_s_at	thioredoxin interacting protein	-0.2774	-1.89409	6.57882e-06	2.67043	1.41879
FLJ10719	213008_at	hypothetical protein FLJ10719	-0.27628	-1.88922	7.16316e-06	1.31141	0.69854
C6orf139	219294_at	chromosome 6 open reading frame 139	-0.27435	-1.88084	0.00086	0.39414	0.21088
MDA5	219209_at	melanoma differentiation associated protein-5	-0.27284	-1.8743	0.00065	0.70706	0.37963
PSMB9	204279_at	proteasome (prosome, macropain) subunit, beta type, 9 (large multifunctional protease 2)	-0.27055	-1.86444	0.00868	0.45359	0.24482
FLJ20003	219067_s_at	hypothetical protein FLJ20003	-0.27037	-1.86369	0.00391	0.75619	0.40832
BMP5	205431_s_at	bone morphogenetic protein 5	-0.27004	-1.86225	5.51362e-06	1.03897	0.56144
SLC16A7	207057_at	solute carrier family 16 (monocarboxylic acid transporters), member 7	-0.26999	-1.86203	6.63039e-06	0.9503	0.51359
UBE2C	202954_at	ubiquitin-conjugating enzyme E2C	-0.26972	-1.86089	2.7776e-12	4.8041	2.59795
STC2	203439_s_at	stanniocalcin 2	-0.26961	-1.86042	2.37462e-06	1.60859	0.87011
MPHOSPH9	206205_at	M-phase phosphoprotein 9	-0.26916	-1.85849	0.00708	0.48584	0.26307
STK12	209464_at	serine/threonine kinase 12	-0.2684	-1.85522	0.00103	0.86417	0.46875
PHGDH	201397_at	phosphoglycerate dehydrogenase	-0.26365	-1.83506	5e-05	1.44426	0.79202
LBR	201795_at	lamin B receptor	-0.26342	-1.83408	0.0049	0.44008	0.24147
ECT2	219787_s_at	epithelial cell transforming sequence 2 oncogene	-0.25835	-1.8128	1.19324e-07	1.0119	0.56173
ELOVL2	220029_at	elongation of very long chain fatty acids (FEN1/Elo2, SUR4/Elo3, yeast)-like 2	-0.25736	-1.80866	1.47739e-07	1.60899	0.89523
PRO2000	218782_s_at	PRO2000 protein	-0.25705	-1.8074	2.55267e-08	2.29861	1.27982
SLC7A5	201195_s_at	solute carrier family 7 (cationic amino acid transporter, y+ system), member 5	-0.2536	-1.79308	3.21093e-10	6.70675	3.76402
POLE2	205909_at	polymerase (DNA directed), epsilon 2 (p59 subunit)	-0.25146	-1.78428	0.00045	1.0089	0.56902
OAS1	202869_at	2',5'-oligoadenylate synthetase 1, 40/46kDa	-0.25143	-1.78416	0.00015	1.66618	0.93978
INSIG1	201626_at	insulin induced gene 1	-0.25065	-1.78095	0.0042	1.50612	0.85104
BUB1B	203755_at	BUB1 budding uninhibited by benzimidazoles 1 homolog beta (yeast)	-0.25006	-1.77851	2e-05	1.21874	0.6896
PRSS15	209017_s_at	protease, serine, 15	-0.24856	-1.77238	0.00904	0.91019	0.51679
FANCA	203805_s_at	Fanconi anemia, complementation group A	-0.24758	-1.76841	0.0001	1.24081	0.70609
ENPP1	205066_s_at	ectonucleotide pyrophosphatase/phosphodiesterase 1	-0.24569	-1.76071	0.00018	1.16314	0.66479
PRIM1	205053_at	primase, polypeptide 1, 49kDa	-0.24535	-1.75935	8.00042e-06	1.60057	0.91551
IFIT1	203153_at	interferon-induced protein with tetratricopeptide repeats 1	-0.24523	-1.75885	3.54368e-10	3.48011	1.99114
LOC146909	222039_at	hypothetical protein LOC146909	-0.24518	-1.75866	0.00067	0.93525	0.53516
ZWINT	204026_s_at	ZW10 interactor	-0.24359	-1.75224	5.60558e-12	4.64618	2.66834
IFI27	202411_at	interferon, alpha-inducible protein 27	-0.2426	-1.74823	1.08642e-06	2.83491	1.63185
FLJ20311	219588_s_at	hypothetical protein FLJ20311	-0.24195	-1.7456	0.00018	1.59284	0.91826
ALDH6A1	204290_s_at	aldehyde dehydrogenase 6 family, member A1	-0.24102	-1.74188	0.00035	1.20567	0.69654
ID1	208937_s_at	inhibitor of DNA binding 1, dominant negative helix-loop-helix protein	-0.24027	-1.73889	2.98731e-06	1.22469	0.70875
GGH	203560_at	gamma-glutamyl hydrolase (conjugase, folylpolygammaglutamyl hydrolase)	-0.23849	-1.73178	4.54548e-06	1.12631	0.65449
KIF11	204444_at	kinesin family member 11	-0.23839	-1.73136	0.0008	0.63607	0.36971
BLVRB	202201_at	biliverdin reductase B (flavin reductase (NADPH))	-0.23652	-1.72393	0.00016	2.43314	1.42032
RFC4	204023_at	replication factor C (activator 1) 4, 37kDa	-0.23631	-1.72309	8e-05	1.36401	0.79661
FLJ13611	218674_at	hypothetical protein FLJ13611	-0.23619	-1.72264	0.0087	0.2957	0.17274
BM039	222118_at	uncharacterized bone marrow protein BM039	-0.2361	-1.72226	0.00217	0.60942	0.35608
UBE2L6	201649_at	ubiquitin-conjugating enzyme E2L 6	-0.23581	-1.72111	1.37396e-07	1.72105	1.00629
RAD51C	209849_s_at	RAD51 homolog C (S. cerevisiae)	-0.23525	-1.71888	1.67486e-09	5.92646	3.46967
ADPRTL2	214086_s_at	ADP-ribosyltransferase (NAD+; poly(ADP-ribose) polymerase)-like 2	-0.23338	-1.7115	0.00477	0.77329	0.45468
BRIP1	221703_at	BRCA1 interacting protein C-terminal helicase 1	-0.23266	-1.70867	4e-05	0.93993	0.55357
DDB2	203409_at	damage-specific DNA binding protein 2, 48kDa	-0.23249	-1.70801	0.00996	1.10923	0.65354
EIF5A	201123_s_at	eukaryotic translation initiation factor 5A	-0.23127	-1.70322	2e-05	1.27058	0.75071
PHLDA1	217996_at	pleckstrin homology-like domain, family A, member 1	-0.23049	-1.70015	0.00017	0.96206	0.56945
CKS2	204170_s_at	CDC28 protein kinase regulatory subunit 2	-0.22968	-1.697	2.57084e-11	4.56186	2.7052
CDT1	209832_s_at	DNA replication factor	-0.22919	-1.69508	0.0005	0.97021	0.57599
45633_at	45633_at	Cluster Incl. AI421812:tf55a07.x1 Homo sapiens cDNA, 3 end /clone=IMAGE-2103156 /clone_end=3 /gb=AI421812 /gi=4267743 /ug=Hs.47125 /len=556	-0.22612	-1.68313	0.00656	0.35693	0.2134
SIL	205339_at	TAL1 (SCL) interrupting locus	-0.22547	-1.68064	3e-05	0.9366	0.56081
RGS16	209324_s_at	regulator of G-protein signalling 16	-0.22509	-1.67917	0.00138	0.97153	0.58224
BIGM103	209267_s_at	BCG-induced gene in monocytes, clone 103	-0.22468	-1.67755	6.50033e-07	1.64733	0.9882
PCNA	201202_at	proliferating cell nuclear antigen	-0.22349	-1.67299	2e-05	2.33506	1.40457
DATF1	218325_s_at	death associated transcription factor 1	-0.22301	-1.67115	0.00904	1.5176	0.91387
FLJ23468	218883_s_at	hypothetical protein FLJ23468	-0.22231	-1.66842	1.88846e-06	1.79347	1.08175
FLJ10036	218349_s_at	hypothetical protein FLJ10036	-0.221	-1.66342	0.00767	0.56956	0.34457
PXMP2	219076_s_at	peroxisomal membrane protein 2, 22kDa	-0.22097	-1.6633	0.00551	1.31856	0.79775
214079_at	214079_at	Sapiens cDNA FLJ20338 fis, clone HEP12179.	-0.2202	-1.66035	0.00063	0.54695	0.3315
FLJ10493	218772_x_at	hypothetical protein FLJ10493	-0.21997	-1.65947	3e-05	0.95453	0.57884
ATP11B	212536_at	ATPase, Class VI, type 11B	-0.21877	-1.6549	0.00411	0.50481	0.30697
SMC2L1	204240_s_at	SMC2 structural maintenance of chromosomes 2-like 1 (yeast)	-0.21856	-1.65408	0.00046	0.83642	0.50887
SGCG	207302_at	sarcoglycan, gamma (35kDa dystrophin-associated glycoprotein)	-0.21821	-1.65277	0.00056	1.09227	0.66505
ABCG2	209735_at	ATP-binding cassette, sub-family G (WHITE), member 2	-0.21801	-1.65199	0.00681	0.6341	0.38627
na	207746_at	similar to PRO0327 protein	-0.21695	-1.64798	0.00845	0.57067	0.34848
FLJ20647	218802_at	hypothetical protein FLJ20647	-0.21661	-1.64668	0.00584	0.87709	0.53601
FEN1	204767_s_at	flap structure-specific endonuclease 1	-0.21627	-1.64539	1e-05	3.06903	1.87702
KIAA0186	206102_at	KIAA0186 gene product	-0.21509	-1.64094	4.15912e-07	1.80586	1.10747
FBXO5	218875_s_at	F-box only protein 5	-0.2147	-1.63945	7e-05	0.78492	0.4818
OIP2	215136_s_at	Opa-interacting protein 2	-0.21397	-1.63671	7.6825e-07	1.33404	0.82023
PAPSS2	203060_s_at	3'-phosphoadenosine 5'-phosphosulfate synthase 2	-0.21285	-1.63248	0.00026	0.83439	0.51435
CORT	213454_at	Sapiens, clone MGC:32686 IMAGE:4051739, mRNA, complete cds	-0.21225	-1.63024	0.00372	0.62272	0.3844
CHPT1	221675_s_at	choline phosphotransferase 1	-0.21166	-1.62802	4e-05	2.18002	1.34753
LAMB1	201505_at	laminin, beta 1	-0.21132	-1.62676	0.00374	0.35057	0.21687
LIG1	202726_at	ligase I, DNA, ATP-dependent	-0.21045	-1.6235	0.00265	1.32591	0.82187
LOC51659	221521_s_at	HSPC037 protein	-0.2095	-1.61995	4.29961e-06	2.6465	1.64403
MELK	204825_at	maternal embryonic leucine zipper kinase	-0.20836	-1.61569	0.00013	1.96635	1.22474
FDPS	201275_at	farnesyl diphosphate synthase (farnesyl pyrophosphate synthetase, dimethylallyltranstransferase, geranyltranstransferase)	-0.20779	-1.61358	8e-05	2.06462	1.28762
RRM1	201477_s_at	ribonucleotide reductase M1 polypeptide	-0.20709	-1.61099	1.21576e-09	2.56279	1.60089
212594_at	212594_at	Sapiens cDNA: FLJ22071 fis, clone HEP11691.	-0.20707	-1.6109	0.00806	0.4678	0.29223
222312_s_at	222312_s_at	Homo sapiens transcribed sequences	-0.20707	-1.6109	0.00514	0.7653	0.47808
IGF1R	203628_at	Insulin-like growth factor 1 receptor mRNA, 3' sequence.	-0.20598	-1.60685	0.00794	0.92074	0.57664
A1	1053_at	Human replication factor C, 40-kDa subunit (A1) mRNA, complete cds.	-0.20522	-1.60407	0.00018	1.2157	0.76267
PTP4A1	200732_s_at	protein tyrosine phosphatase type IVA, member 1	-0.20455	-1.60157	4e-05	2.70522	1.69979
DHFR	202532_s_at	dihydrofolate reductase	-0.20448	-1.60133	0.00024	1.13237	0.71162
48808_at	48808_at	Cluster Incl. AI144299:qb59h06.x1 Homo sapiens cDNA, 3 end /clone=IMAGE-1704443 /clone_end=3 /gb=AI144299 /gi=3666108 /ug=Hs.106843 /len=765	-0.20331	-1.597	0.00022	0.86521	0.5452
MUC1	207847_s_at	mucin 1, transmembrane	-0.20288	-1.59545	0.00559	0.88906	0.56077
ASK	204244_s_at	activator of S phase kinase	-0.20212	-1.59267	1.30025e-06	1.20865	0.76369
E2-EPF	202779_s_at	ubiquitin carrier protein	-0.20212	-1.59265	1.0667e-06	2.75479	1.74063
DDA3	201896_s_at	Homo sapiens, Similar to differential display and activated by p53, clone MGC:1780 IMAGE:3140182, mRNA, complete cds.	-0.20086	-1.58805	0.00332	0.80295	0.50882
STAT1	209969_s_at	signal transducer and activator of transcription 1, 91kDa	-0.2008	-1.5878	0.00164	1.48705	0.94247
RNASEH2A	203022_at	ribonuclease H2, large subunit	-0.20065	-1.58726	9.11868e-08	2.68606	1.70297
LGALS3BP	200923_at	lectin, galactoside-binding, soluble, 3 binding protein	-0.19944	-1.58285	2.67702e-07	3.31933	2.11032
RAMP	218585_s_at	RA-regulated nuclear matrix-associated protein	-0.1989	-1.58089	0.00287	0.65493	0.4169
212195_at	212195_at	Sapiens mRNA; cDNA DKFZp564F053 (from clone DKFZp564F053)	-0.19755	-1.57598	0.00086	0.74075	0.473
TXNIP	201010_s_at	thioredoxin interacting protein	-0.19683	-1.57335	0.0003	3.89882	2.49371
IRS2	209185_s_at	insulin receptor substrate 2	-0.1968	-1.57324	0.00911	1.04743	0.66999
KIF2C	209408_at	kinesin family member 2C	-0.19675	-1.57309	0.00114	1.3479	0.86227
LSM5	202904_s_at	LSM5 homolog, U6 small nuclear RNA associated (S. cerevisiae)	-0.19597	-1.57026	0.00013	0.61572	0.39459
FLJ20315	218704_at	hypothetical protein FLJ20315	-0.19297	-1.55944	0.00718	1.12796	0.72789
NUCB2	203675_at	nucleobindin 2	-0.19266	-1.55833	2.95797e-07	1.74337	1.12582
GMNN	218350_s_at	geminin, DNA replication inhibitor	-0.192	-1.55597	5.19086e-06	2.11783	1.36971
RFC5	203209_at	replication factor C (activator 1) 5, 36.5kDa	-0.19147	-1.55407	0.0001	1.38632	0.8977
SLC3A2	200924_s_at	solute carrier family 3 (activators of dibasic and neutral amino acid transport), member 2	-0.19127	-1.55334	6e-05	3.61426	2.34149
KIAA0974	213092_x_at	KIAA0974 mRNA	-0.19027	-1.54979	0.00759	0.63393	0.41163
TMPO	203432_at	thymopoietin	-0.18986	-1.54832	6.47942e-07	2.18778	1.42194
TYMS	202589_at	thymidylate synthetase	-0.18969	-1.5477	8.3828e-11	7.3344	4.76889
PLSCR1	202430_s_at	phospholipid scramblase 1	-0.18885	-1.54471	0.00063	1.35689	0.88397
TUBG1	201714_at	tubulin, gamma 1	-0.18846	-1.54333	0.00026	1.94106	1.26566
MCM7	210983_s_at	MCM7 minichromosome maintenance deficient 7 (S. cerevisiae)	-0.18804	-1.54184	9e-05	3.87267	2.52761
SMC4L1	201663_s_at	SMC4 structural maintenance of chromosomes 4-like 1 (yeast)	-0.18781	-1.54104	4e-05	2.13277	1.39273
DKFZP564A2416	222154_s_at	DKFZP564A2416 protein	-0.18735	-1.53939	0.00013	1.84358	1.20518
OAS3	218400_at	2'-5'-oligoadenylate synthetase 3, 100kDa	-0.18706	-1.53836	8e-05	3.28813	2.15094
PCK2	202847_at	phosphoenolpyruvate carboxykinase 2 (mitochondrial)	-0.18659	-1.53672	0.00234	1.85354	1.2138
UGCG	204881_s_at	UDP-glucose ceramide glucosyltransferase	-0.1856	-1.5332	8.51526e-08	4.77082	3.13137
DONSON	221677_s_at	downstream neighbor of SON	-0.18544	-1.53264	0.00149	0.79846	0.52426
ABCD3	202850_at	ATP-binding cassette, sub-family D (ALD), member 3	-0.18543	-1.53259	1.51643e-06	1.91908	1.2601
KIAA0152	200616_s_at	KIAA0152 gene product	-0.18534	-1.53227	0.00639	1.34714	0.88474
EBP	202735_at	emopamil binding protein (sterol isomerase)	-0.18514	-1.53159	0.0004	1.25765	0.82634
EZH2	203358_s_at	enhancer of zeste homolog 2 (Drosophila)	-0.18316	-1.52461	0.00866	0.81479	0.53781
OAS1	205552_s_at	2',5'-oligoadenylate synthetase 1, 40/46kDa	-0.183	-1.52404	0.00012	1.27597	0.84253
H1FX	204805_s_at	H1 histone family, member X	-0.18292	-1.52377	1.46634e-06	3.14386	2.07625
NMI	203964_at	N-myc (and STAT) interactor	-0.1827	-1.52302	0.0006	1.05871	0.69954
DNAJC9	213088_s_at	DnaJ (Hsp40) homolog, subfamily C, member 9	-0.18236	-1.5218	3e-05	3.09339	2.04558
XBP1	200670_at	X-box binding protein 1	-0.18231	-1.52164	3.61568e-07	4.43813	2.93512
MAD2L1	203362_s_at	MAD2 mitotic arrest deficient-like 1 (yeast)	-0.18223	-1.52134	4.97311e-08	2.62504	1.7364
ESPL1	38158_at	extra spindle poles like 1 (S. cerevisiae)	-0.18174	-1.51964	0.00054	2.24884	1.48921
LMNB1	203276_at	lamin B1	-0.18078	-1.5163	3.47585e-06	1.90972	1.26743
FLJ20035	218986_s_at	hypothetical protein FLJ20035	-0.18039	-1.51493	0.00029	0.8571	0.56935
MAC30	212281_s_at	hypothetical protein MAC30	-0.17987	-1.51309	3.85991e-06	2.53702	1.68732
VAV3	218807_at	vav 3 oncogene	-0.17977	-1.51276	0.00245	1.16268	0.77345
IFI44	214453_s_at	interferon-induced protein 44	-0.17959	-1.51215	2e-05	2.39928	1.59671
H2AFX	205436_s_at	H2A histone family, member X	-0.17828	-1.50757	8.69031e-09	10.2007	6.80914
KIAA0101	211713_x_at	KIAA0101 gene product	-0.1771	-1.50349	0.0001	1.73644	1.16224
MCM10	220651_s_at	MCM10 minichromosome maintenance deficient 10 (S. cerevisiae)	-0.17692	-1.50288	0.00678	0.93386	0.62531
TPM4	212481_s_at	tropomyosin 4	0.17683	1.50255	0.00011	1.64725	2.49072
na	218018_at	hypothetical gene supported by AL109793; AL122067	0.1769	1.50279	0.00151	0.86769	1.3122
C21orf97	218019_s_at	chromosome 21 open reading frame 97	0.17948	1.51176	0.00014	1.30538	1.98591
PTPRF	200635_s_at	protein tyrosine phosphatase, receptor type, F	0.17993	1.51331	0.00076	1.16221	1.7699
TNFRSF12A	218368_s_at	tumor necrosis factor receptor superfamily, member 12A	0.1814	1.51846	0.00041	1.62541	2.48373
TGFB1	203085_s_at	transforming growth factor, beta 1 (Camurati-Engelmann disease)	0.18193	1.52031	0.00056	0.97825	1.49665
WISP2	205792_at	WNT1 inducible signaling pathway protein 2	0.18252	1.52237	0.00027	2.83551	4.344
NOTCH3	203238_s_at	Notch homolog 3 (Drosophila)	0.18283	1.52347	0.00046	1.38032	2.11617
TPD52	201688_s_at	tumor protein D52	0.18659	1.53671	0.00023	1.30042	2.01101
KDELR1	200922_at	KDEL (Lys-Asp-Glu-Leu) endoplasmic reticulum protein retention receptor 1	0.18792	1.54142	7.43141e-06	1.59871	2.47987
HDGFRP3	216693_x_at	likely ortholog of mouse hepatoma-derived growth factor, related protein 3	0.1894	1.54669	1.31987e-08	2.60103	4.04845
FHOD1	218530_at	formin homology 2 domain containing 1	0.19002	1.54888	0.00101	0.87557	1.36473
HDGFRP3	209526_s_at	likely ortholog of mouse hepatoma-derived growth factor, related protein 3	0.1918	1.55526	1.39013e-09	2.99825	4.69256
BMPR2	210214_s_at	bone morphogenetic protein receptor, type II (serine/threonine kinase)	0.19404	1.5633	0.00064	0.59726	0.93961
RAI	218849_s_at	RelA-associated inhibitor	0.1955	1.56855	0.00302	0.61041	0.96351
FKBP1A	214119_s_at	FK506 binding protein 1A, 12kDa	0.19653	1.57227	0.00879	1.14513	1.81184
AGRN	217419_x_at	agrin	0.19929	1.5823	7e-05	1.95371	3.11091
bA56H7.1	203961_at	Human DNA sequence from clone RP11-56H7 on chromosome 10. Contains ESTs, STSs and GSSs. Contains the gene for the nebulette protein (NEBL, actin-binding Z-disc protein), complete sequence.	0.20045	1.58653	8.52132e-07	1.32997	2.12338
CDKN1A	202284_s_at	cyclin-dependent kinase inhibitor 1A (p21, Cip1)	0.20092	1.58826	0.00011	2.40714	3.84734
ARHQ	212119_at	ras homolog gene family, member Q	0.20123	1.58939	0.00075	0.8873	1.41918
RAB40B	204547_at	RAB40B, member RAS oncogene family	0.20248	1.59398	0.00932	0.41451	0.6649
TANK	209451_at	TRAF family member-associated NFKB activator	0.20461	1.60182	0.00042	0.40101	0.64642
ABCC1	202805_s_at	ATP-binding cassette, sub-family C (CFTR/MRP), member 1	0.20778	1.61353	0.00307	0.47722	0.77487
COL4A5	213110_s_at	collagen, type IV, alpha 5 (Alport syndrome)	0.21841	1.65352	0.00021	0.88469	1.47211
FLJ21432	201346_at	hypothetical protein FLJ21432	0.22027	1.66062	0.00435	1.2437	2.07838
DRD5	208486_at	dopamine receptor D5	0.2221	1.66762	0.00596	0.37127	0.62305
TGIF	203313_s_at	TGFB-induced factor (TALE family homeobox)	0.22243	1.66889	1.29121e-06	1.09614	1.8409
NCOA4	210774_s_at	nuclear receptor coactivator 4	0.22366	1.67363	3.2245e-13	5.05375	8.51162
PLU-1	211202_s_at	putative DNA/chromatin binding motif	0.22372	1.67386	2.50218e-07	2.47106	4.16238
FEN1	216080_s_at	Homo sapiens chromosome 11, BAC CIT-HSP-311e8 (BC269730) containing the hFEN1 gene, complete sequence.	0.2265	1.68459	0.00198	0.6229	1.05597
COL18A1	209081_s_at	collagen, type XVIII, alpha 1	0.22655	1.68481	0.00438	1.2744	2.16071
BCL3	204908_s_at	B-cell CLL/lymphoma 3	0.23015	1.69883	0.00135	0.42792	0.73157
PLU-1	201549_x_at	putative DNA/chromatin binding motif	0.2325	1.70805	6.17795e-09	2.36765	4.06965
CD59	200984_s_at	CD59 antigen p18-20 (antigen identified by monoclonal antibodies 16.3A5, EJ16, EJ30, EL32 and G344)	0.23265	1.70866	1.16191e-08	1.76197	3.02965
FKBP1A	210186_s_at	FK506 binding protein 1A, 12kDa	0.23315	1.71059	0.00351	0.85406	1.47019
FLJ22318	218262_at	hypothetical protein FLJ22318	0.23695	1.72563	2.53685e-09	2.31012	4.01163
CD59	200983_x_at	CD59 antigen p18-20 (antigen identified by monoclonal antibodies 16.3A5, EJ16, EJ30, EL32 and G344)	0.23984	1.73717	2.73711e-08	2.27138	3.97073
TRB2	202479_s_at	tribbles homolog 2	0.24302	1.74991	0.00109	0.41912	0.73807
PTPRF	200637_s_at	protein tyrosine phosphatase, receptor type, F	0.24349	1.75183	0.00049	0.71672	1.26352
CD59	200985_s_at	CD59 antigen p18-20 (antigen identified by monoclonal antibodies 16.3A5, EJ16, EJ30, EL32 and G344)	0.2447	1.75671	1.29393e-07	1.58588	2.80355
MAGED2	213627_at	melanoma antigen, family D, 2	0.24586	1.76143	0.00026	1.03946	1.84251
SCARB1	201819_at	scavenger receptor class B, member 1	0.24824	1.77107	6.80618e-06	1.03649	1.84731
TIEG	202393_s_at	TGFB inducible early growth response	0.24861	1.77261	1.48413e-10	1.58345	2.8246
TRB2	202478_at	tribbles homolog 2	0.25016	1.77895	0.00053	0.63884	1.14365
THBS1	201110_s_at	thrombospondin 1	0.2523	1.78774	1.04503e-11	1.52119	2.73668
MAPKAPK2	201461_s_at	mitogen-activated protein kinase-activated protein kinase 2	0.25319	1.79138	0.00138	0.26039	0.4694
PLU-1	201548_s_at	putative DNA/chromatin binding motif	0.25367	1.79336	9.60474e-09	1.95729	3.53234
TPM4	209344_at	tropomyosin 4	0.26078	1.82298	1.09374e-11	1.54082	2.82665
SOLH	204275_at	small optic lobes homolog (Drosophila)	0.26944	1.85967	5e-05	0.48035	0.89894
NRP1	212298_at	neuropilin 1	0.26977	1.86108	8e-05	0.4922	0.92181
CISH	221223_x_at	cytokine inducible SH2-containing protein	0.27391	1.87894	0.00455	0.50732	0.95926
ELK3	221773_at	Sapiens cDNA: FLJ22425 fis, clone HRC08686.	0.27795	1.89647	0.00052	0.24082	0.4596
bA560A15.2	209590_at	Human DNA sequence from clone RP11-560A15 on chromosome 20 Contains part of a novel gene, a putative novel gene, the 3' part of the BMP7 (bone morphogenetic protein 7, osteogenic protein 1) gene, ESTs, STSs, GSSs and a CpG island, complete sequence.	0.27822	1.89766	0.00641	0.29101	0.55572
NEBL	203962_s_at	nebulette	0.28161	1.91252	4.29707e-14	1.41383	2.72108
KCNK15	220540_at	potassium channel, subfamily K, member 15	0.28167	1.91279	0.00071	0.4012	0.77226
COL18A1	209082_s_at	collagen, type XVIII, alpha 1	0.28215	1.91492	1e-05	0.70507	1.3587
DZIP3	213186_at	zinc finger DAZ interacting protein 3	0.28486	1.9269	1e-05	0.4172	0.809
Tis11d	201368_at	Human Tis11d gene, complete cds.	0.28583	1.93122	1e-05	0.79091	1.53708
IGSF4	209031_at	immunoglobulin superfamily, member 4	0.28686	1.93581	4.07164e-07	1.05911	2.0632
CDH11	207173_x_at	cadherin 11, type 2, OB-cadherin (osteoblast)	0.28831	1.94226	0.00247	0.22781	0.44526
ARHGDIA	213606_s_at	Rho GDP dissociation inhibitor (GDI) alpha	0.28845	1.9429	0.00117	0.27393	0.53558
na	212993_at	hypothetical gene supported by AK055078	0.28922	1.94635	9e-05	0.40495	0.79316
DKFZP586N0721	218284_at	DKFZP586N0721 protein	0.31049	2.04406	0.0001	0.70746	1.45525
BMP7	209591_s_at	bone morphogenetic protein 7 (osteogenic protein 1)	0.31239	2.05299	0.00024	0.42255	0.87298
CBFA2T3	208056_s_at	core-binding factor, runt domain, alpha subunit 2; translocated to, 3	0.31381	2.05974	8.68269e-11	0.81681	1.69306
CAPRI	212706_at	Ca2+-promoted Ras inactivator	0.32247	2.10122	0.00158	0.18955	0.40081
NRBP	217765_at	nuclear receptor binding protein	0.32635	2.12006	0.00111	0.5577	1.18984
HOMER3	215489_x_at	homer homolog 3 (Drosophila)	0.33218	2.14874	2e-05	0.52576	1.13687
SEMACAP3	212915_at	likely ortholog of mouse semaF cytoplasmic domain associated protein 3	0.35179	2.24796	0.00673	0.11255	0.25461
FZD2	210220_at	frizzled homolog 2 (Drosophila)	0.35684	2.27427	0.0012	0.22192	0.50789
GALNT10	212256_at	UDP-N-acetyl-alpha-D-galactosamine:polypeptide N-acetylgalactosaminyltransferase 10 (GalNAc-T10)	0.35962	2.28886	0.00186	0.21206	0.48845
MAGED2	208682_s_at	melanoma antigen, family D, 2	0.36655	2.3257	0.0001	0.51782	1.21192
THBS1	201108_s_at	thrombospondin 1	0.37616	2.37773	9.32556e-09	0.85869	2.05465
ULK1	209333_at	unc-51-like kinase 1 (C. elegans)	0.3858	2.43107	2.37569e-10	1.35185	3.30723
MGC29643	212909_at	hypothetical protein MGC29643	0.3875	2.44062	4.96692e-06	0.40133	0.98568
GPR56	212070_at	G protein-coupled receptor 56	0.38755	2.44088	7.64893e-13	1.28176	3.1484
PRKCD	202545_at	protein kinase C, delta	0.39757	2.49788	7.45351e-07	0.40551	1.01932
FLJ12650	219438_at	hypothetical protein FLJ12650	0.40036	2.51396	6.25946e-06	0.50843	1.28627
217591_at	217591_at	Homo sapiens transcribed sequence with weak similarity to protein ref:NP_060265.1 (H.sapiens) hypothetical protein FLJ20378 [Homo sapiens]	0.4211	2.63693	1.09715e-07	0.60873	1.61532
ZFP36L2	201369_s_at	zinc finger protein 36, C3H type-like 2	0.42694	2.67266	0.00151	0.14222	0.3825
GPR56	206582_s_at	G protein-coupled receptor 56	0.43061	2.69533	0.00493	0.26999	0.73231
COL5A1	212488_at	collagen, type V, alpha 1	0.43577	2.72755	3.5496e-06	0.29603	0.81256
THBS1	201109_s_at	thrombospondin 1	0.43874	2.74627	1.08505e-14	0.79669	2.20176
PXN	211823_s_at	paxillin	0.44118	2.76172	1.6734e-06	0.32418	0.90097
BACE	217904_s_at	beta-site APP-cleaving enzyme	0.45611	2.85833	0.00052	0.20752	0.59691
PFKFB3	202464_s_at	6-phosphofructo-2-kinase/fructose-2,6-biphosphatase 3	0.45801	2.87083	2.06737e-07	0.31407	0.90735
ZFP36L2	201367_s_at	zinc finger protein 36, C3H type-like 2	0.49063	3.0948	3e-05	0.1554	0.48397
FOXO1A	202723_s_at	forkhead box O1A (rhabdomyosarcoma)	0.50322	3.1858	0.00389	0.1614	0.51743
KIAA0346	213146_at	KIAA0346 protein	0.50744	3.21692	0.00121	0.15789	0.51112
ZFP36L1	211965_at	zinc finger protein 36, C3H type-like 1	0.51267	3.25588	0.00231	0.09745	0.31928
N4BP3	214775_at	Nedd4 binding protein 3	0.53402	3.41996	2.5659e-08	0.25969	0.89374
WASPIP	202663_at	Sapiens, clone IMAGE:5264268, mRNA	0.56349	3.6601	1.30414e-06	0.11541	0.42509
FOXO1A	202724_s_at	forkhead box O1A (rhabdomyosarcoma)	0.57527	3.7607	0.00607	0.08267	0.31287
IGFBP5	211959_at	insulin-like growth factor binding protein 5	0.65925	4.56295	3e-05	0.10151	0.4661
CACNG4	221585_at	calcium channel, voltage-dependent, gamma subunit 4	0.66204	4.5924	0.00284	0.14626	0.67593
MADH3	205398_s_at	MAD, mothers against decapentaplegic homolog 3 (Drosophila)	0.67819	4.76643	0.00033	0.115	0.55163
FLJ14803	222267_at	hypothetical protein FLJ14803	0.75962	5.74941	0.00204	0.06526	0.37757
RASGRP1	205590_at	RAS guanyl releasing protein 1 (calcium and DAG-regulated)	0.76626	5.83798	1.32632e-08	0.07664	0.45023
COL5A1	212489_at	collagen, type V, alpha 1	0.86257	7.28728	4e-05	0.04588	0.33646
MSMB	207430_s_at	microseminoprotein, beta-	0.91031	8.13414	1.17762e-15	0.07501	0.61396
SPOCK	202363_at	sparc/osteonectin, cwcv and kazal-like domains proteoglycan (testican)	0.91538	8.22953	0.00803	0.03037	0.25154
TMEPAI	217875_s_at	transmembrane, prostate androgen induced RNA	1.14706	14.0301	3.6933e-11	0.05511	0.77814
MSMB	210297_s_at	microseminoprotein, beta-	1.15337	14.2355	1.01019e-09	0.03077	0.44077
