# Supplementary material for: HER-2 overexpression differentially alters transforming growth factor-β responses in luminal versus mesenchymal human breast cancer cells
Source: Breast Cancer Res. 2005 Nov 8;7(6):R1058–79. doi: 10.1186/bcr1343 (PMC1410754; doi:10.1186/bcr1343)
Supplement: Additional File 3 — A table (Excel file) listing the effects of 24 h TGF-β exposure on MCF-7 CN cells. It includes 352 elements (1.6% of total) up- or down-regulated greater than 1.5-fold with a p-value < 0.01. [file bcr1343-S3.xls]

## Sheet: 15093
Table S3
Primary Sequence Name	Sequence Code	Sequence Description	Log(Ratio)	Fold Change	P-value	Intensity1	Intensity2
216769_x_at	216769_x_at	Sapiens cDNA: FLJ21527 fis, clone COL05961.	-0.56025	-3.63286	0.00114	0.37063	0.10172
217617_at	217617_at	Homo sapiens transcribed sequence with weak similarity to protein ref:NP_060312.1 (H.sapiens) hypothetical protein FLJ20489 [Homo sapiens]	-0.51458	-3.27024	0.00093	0.4023	0.12265
216614_at	216614_at	Sapiens mRNA; cDNA DKFZp564F212 (from clone DKFZp564F212)	-0.48975	-3.08851	0.00114	0.24027	0.07756
FLJ10244	220338_at	hypothetical protein FLJ10244	-0.46415	-2.91171	0.00076	0.32635	0.11175
CENPE	205046_at	centromere protein E, 312kDa	-0.45036	-2.82073	0.00903	0.40157	0.14194
214753_at	214753_at	Sapiens, clone IMAGE:3632546, mRNA	-0.39079	-2.45916	0.00338	0.35945	0.14573
MKI67	212022_s_at	antigen identified by monoclonal antibody Ki-67	-0.36502	-2.31748	0.00021	0.88321	0.37996
RoXaN	206169_x_at	Homo sapiens ubiquitous tetratricopeptide containing protein RoXaN (RoXaN), mRNA.	-0.36335	-2.30863	0.00541	0.57321	0.24754
na	213089_at	hypothetical gene supported by BC035411	-0.36309	-2.30721	6e-05	0.92422	0.39937
215201_at	215201_at	Sapiens cDNA FLJ14135 fis, clone MAMMA1002728.	-0.36299	-2.3067	0.00683	0.24783	0.10712
215191_at	215191_at	Sapiens cDNA FLJ14085 fis, clone HEMBB1002534.	-0.35421	-2.26051	0.00457	0.2855	0.12592
POGZ	215281_x_at	Homo sapiens cDNA FLJ20192 fis, clone COLF0778, highly similar to AB007930 Homo sapiens mRNA for KIAA0461 perotein.	-0.32669	-2.12175	0.00023	0.73292	0.3444
PRO2893	207130_at	hypothetical protein PRO2893	-0.32402	-2.10874	0.00032	0.67559	0.31941
215828_at	215828_at	Sapiens mRNA; cDNA DKFZp547C126 (from clone DKFZp547C126)	-0.31964	-2.08758	0.0017	0.70048	0.33454
TRPC1	205803_s_at	transient receptor potential cation channel, subfamily C, member 1	-0.31223	-2.05227	0.00796	0.25196	0.1224
216109_at	216109_at	Sapiens cDNA: FLJ21695 fis, clone COL09653.	-0.30448	-2.01593	0.00834	0.43016	0.21274
INADL	214705_at	InaD-like protein	-0.29753	-1.98395	0.00118	0.2607	0.13101
215392_at	215392_at	Sapiens cDNA FLJ14136 fis, clone MAMMA1002744.	-0.27946	-1.90308	0.00192	0.21838	0.11441
FLJ20059	206551_x_at	hypothetical protein FLJ20059	-0.27683	-1.89161	0.00618	0.68274	0.35985
RNU2	210230_at	Homo sapiens, clone MGC:2854 IMAGE:2987935, mRNA, complete cds.	-0.27502	-1.88373	1.37377e-08	4.54355	2.40475
na	215304_at	hypothetical gene supported by U79293	-0.27318	-1.87576	5.19687e-07	1.73247	0.92083
215898_at	215898_at	Sapiens cDNA FLJ11817 fis, clone HEMBA1006421.	-0.26711	-1.84973	0.00244	0.34533	0.18613
SLC7A11	209921_at	solute carrier family 7, (cationic amino acid transporter, y+ system) member 11	-0.26362	-1.83492	0.00526	0.4617	0.25086
KIAA0485	214295_at	KIAA0485 protein	-0.26136	-1.8254	0.00065	0.69072	0.37726
LZLP	208238_x_at	leucine zipper-like protein	-0.25782	-1.81058	0.00118	1.81359	0.99866
217679_x_at	217679_x_at	tx67h02.x1 NCI_CGAP_Ut1 Homo sapiens cDNA clone IMAGE:2274675 3' similar to contains Alu repetitive element; mRNA sequence.	-0.25562	-1.80145	6e-05	1.80281	0.99775
na	213605_s_at	similar to hypothetical protein, MNCb-4779	-0.25236	-1.78795	1e-05	1.32535	0.73904
HEC	204162_at	highly expressed in cancer, rich in leucine heptad repeats	-0.24694	-1.76581	0.00265	0.66787	0.37709
LAK	207133_x_at	lymphocyte alpha-kinase	-0.24386	-1.75332	0.00571	0.98684	0.56115
KIF23	204709_s_at	kinesin family member 23	-0.2424	-1.74744	0.00067	0.64679	0.36902
CFDP1	210701_at	craniofacial development protein 1	-0.23903	-1.73394	0.0034	0.66135	0.38027
KIAA0220	215123_at	Homo sapiens mRNA; cDNA DKFZp564D113 (from clone DKFZp564D113).	-0.23867	-1.7325	0.00868	0.71246	0.41
SMA4	215599_at	SMA4	-0.21363	-1.63543	5e-05	1.01618	0.61949
FLJ20006	208246_x_at	hypothetical protein FLJ20006	-0.20468	-1.60205	0.00263	2.65693	1.65348
SLC35E1	220796_x_at	solute carrier family 35, member E1	-0.20097	-1.58845	0.00068	3.84502	2.41333
WSB1	201295_s_at	SOCS box-containing WD protein SWiP-1	-0.19988	-1.58446	0.00416	0.45352	0.28537
SLC7A5	201195_s_at	solute carrier family 7 (cationic amino acid transporter, y+ system), member 5	-0.19639	-1.57178	5.32419e-06	5.14116	3.26109
HADHA	208629_s_at	hydroxyacyl-Coenzyme A dehydrogenase/3-ketoacyl-Coenzyme A thiolase/enoyl-Coenzyme A hydratase (trifunctional protein), alpha subunit	-0.19162	-1.55461	0.00161	1.72612	1.10699
FLJ11273	218930_s_at	hypothetical protein FLJ11273	-0.18914	-1.54574	0.00037	1.29259	0.83371
TOP2A	201291_s_at	topoisomerase (DNA) II alpha 170kDa	-0.1819	-1.5202	0.00039	1.26528	0.82981
HCAP-G	218663_at	chromosome condensation protein G	-0.17873	-1.50916	0.00287	0.66167	0.43712
215063_x_at	215063_x_at	Sapiens mRNA; cDNA DKFZp547B026 (from clone DKFZp547B026)	-0.17827	-1.50756	0.00167	2.83401	1.87422
MGC2601	219051_x_at	hypothetical protein MGC2601	0.17684	1.5026	0.00562	1.2354	1.85074
dJ761I2.1	202149_at	Human DNA sequence from clone RP4-761I2 on chromosome 6 Contains 3' part of the gene for enhancer of filamentation (HEF1), ESTs, STSs and CpG islands, complete sequence.	0.1966	1.57252	0.00365	0.38203	0.59895
DRAP1	203258_at	DR1-associated protein 1 (negative cofactor 2 alpha)	0.19851	1.57948	0.00026	0.95344	1.50142
MRPS28	219819_s_at	mitochondrial ribosomal protein S28	0.20426	1.60052	0.00796	0.51426	0.82061
THY28	218491_s_at	likely ortholog of the mouse thymocyte protein Thy28	0.20664	1.6093	0.00345	0.63334	1.01618
SOX4	201416_at	SRY (sex determining region Y)-box 4	0.20919	1.61877	2e-05	1.13257	1.82787
YWHAE	210317_s_at	tyrosine 3-monooxygenase/tryptophan 5-monooxygenase activation protein, epsilon polypeptide	0.21111	1.62597	3.59289e-06	1.24286	2.01479
IGSF4	209031_at	immunoglobulin superfamily, member 4	0.21648	1.64619	0.00232	0.905	1.48532
TOSO	221601_s_at	regulator of Fas-induced apoptosis	0.22301	1.67113	0.00089	0.70597	1.17622
RASGRP1	205590_at	RAS guanyl releasing protein 1 (calcium and DAG-regulated)	0.23495	1.71773	0.00736	0.23281	0.3987
SCGB2A2	206378_at	secretoglobin, family 2A, member 2	0.28326	1.91982	0.00399	0.20698	0.39618
DJ434O14.5	214193_s_at	novel putative protein similar to YIL091C yeast hypothetical 84 kD protein from SGA1-KTR7	0.28959	1.94799	0.00296	0.18948	0.368
MSMB	210297_s_at	microseminoprotein, beta-	0.2898	1.94892	0.00066	0.26607	0.51699
G1P2	205483_s_at	interferon, alpha-inducible protein (clone IFI-15K)	0.29604	1.97716	0.00161	0.42253	0.83291
64418_at	64418_at	Cluster Incl. AI472320:tj87c02.x1 Homo sapiens cDNA, 3 end /clone=IMAGE-2148482 /clone_end=3 /gb=AI472320 /gi=4334410 /ug=Hs.48504 /len=548	0.34177	2.19667	0.00117	0.26131	0.57229
S100P	204351_at	S100 calcium binding protein P	0.34508	2.2135	3.15582e-07	0.62909	1.38832
MSMB	207430_s_at	microseminoprotein, beta-	0.3855	2.42939	2.97516e-06	0.23257	0.56331
TMEPAI	217875_s_at	transmembrane, prostate androgen induced RNA	0.47498	2.98528	0.00058	0.27962	0.83225
PDE4D	210836_x_at	phosphodiesterase 4D, cAMP-specific (phosphodiesterase E3 dunce homolog, Drosophila)	0.50744	3.21688	0.00101	0.09326	0.29912
BRAL1	220142_at	brain link protein-1	0.82371	6.66368	0.00256	0.05459	0.36265
