# Supplementary material for: HER-2 overexpression differentially alters transforming growth factor-β responses in luminal versus mesenchymal human breast cancer cells
Source: Breast Cancer Res. 2005 Nov 8;7(6):R1058–79. doi: 10.1186/bcr1343 (PMC1410754; doi:10.1186/bcr1343)
Supplement: Additional File 4 — A table (Excel file) listing the effects of 6 h TGF-β exposure on MCF-7 H2 cells. It includes 62 elements (0.3% of total) up- or down-regulated greater than 1.5-fold with a p-value < 0.01. [file bcr1343-S4.xls]

## Sheet: 15181
Table TS4
Primary Sequence Name	Sequence Code	Sequence Description	Log(Ratio)	Fold Change	P-value	Intensity1	Intensity2
KIAA0227	213172_at	KIAA0227 protein	-0.77883	-6.00933	0.00091	0.23997	0.04
PRO2730	215509_s_at	Homo sapiens mRNA; cDNA DKFZp434C0814 (from clone DKFZp434C0814).	-0.72463	-5.30434	0.00555	0.21606	0.0408
CENPE	205046_at	centromere protein E, 312kDa	-0.68741	-4.86864	0.00168	0.3305	0.06799
GTSE1	215942_s_at	G-2 and S-phase expressed 1	-0.46539	-2.92002	0.00233	0.32116	0.11016
MKI67	212022_s_at	antigen identified by monoclonal antibody Ki-67	-0.45259	-2.83522	3e-05	0.7898	0.27902
HEC	204162_at	highly expressed in cancer, rich in leucine heptad repeats	-0.36455	-2.31501	0.00015	0.54452	0.2356
LOC57795	214822_at	hypothetical protein from clone 24828	-0.35541	-2.26677	0.001	0.56964	0.25171
FLJ20364	221685_s_at	hypothetical protein FLJ20364	-0.35005	-2.23897	0.00201	0.56815	0.25417
DLG7	203764_at	discs, large homolog 7 (Drosophila)	-0.32035	-2.09099	1.49631e-08	1.01555	0.48647
H2AFX	212525_s_at	H2A histone family, member X	-0.30118	-2.00071	0.00094	1.61266	0.80735
KIF23	204709_s_at	kinesin family member 23	-0.29357	-1.96592	0.00053	0.47273	0.24086
HCAP-G	218663_at	chromosome condensation protein G	-0.2796	-1.90372	4e-05	0.57175	0.30082
CXCR4	209201_x_at	chemokine (C-X-C motif) receptor 4	-0.26233	-1.82948	3e-05	2.19725	1.20297
FLJ10468	221520_s_at	hypothetical protein FLJ10468	-0.26197	-1.82797	0.00844	1.1264	0.61721
CDH12	207149_at	cadherin 12, type 2 (N-cadherin 2)	-0.26032	-1.82104	0.00534	0.36238	0.19932
CDC2	203214_x_at	cell division cycle 2, G1 to S and G2 to M	-0.25437	-1.79626	6.17373e-08	2.2204	1.23814
TOME-1	221436_s_at	likely ortholog of mouse gene rich cluster, C8 gene	-0.24207	-1.74608	0.00634	0.93975	0.53908
CDC2	203213_at	cell division cycle 2, G1 to S and G2 to M	-0.2369	-1.72542	1.02091e-11	2.72752	1.58335
BUB1	209642_at	BUB1 budding uninhibited by benzimidazoles 1 homolog (yeast)	-0.23509	-1.71827	0.0006	0.6237	0.36357
SHCBP1	219493_at	likely ortholog of mouse Shc SH2-domain binding protein 1	-0.23154	-1.70427	2e-05	0.6945	0.40817
SMC2L1	204240_s_at	SMC2 structural maintenance of chromosomes 2-like 1 (yeast)	-0.22927	-1.69538	0.00664	0.70389	0.41585
ID1	208937_s_at	inhibitor of DNA binding 1, dominant negative helix-loop-helix protein	-0.2212	-1.66418	1.28065e-07	1.7054	1.02643
TOPK	219148_at	T-LAK cell-originated protein kinase	-0.22094	-1.66318	4.38884e-07	1.34545	0.81028
CDKN2C	204159_at	cyclin-dependent kinase inhibitor 2C (p18, inhibits CDK4)	-0.22	-1.65959	0.0097	0.52565	0.31725
PRO0998	211162_x_at	Homo sapiens PRO0998 mRNA, complete cds.	-0.21926	-1.65675	0.00403	1.82547	1.10363
KIF20A	218755_at	kinesin family member 20A	-0.21396	-1.63666	0.00589	0.78018	0.47747
HMMR	209709_s_at	hyaluronan-mediated motility receptor (RHAMM)	-0.21382	-1.63613	0.00065	1.02038	0.62466
STK6	208079_s_at	Homo sapiens serine/threonine kinase 6 (STK6), mRNA.	-0.21367	-1.63557	9.62279e-06	2.53642	1.55331
na	211708_s_at	similar to stearoyl-CoA desaturase (delta-9-desaturase)	-0.21114	-1.62608	2e-05	3.32213	2.04635
ESPL1	204817_at	extra spindle poles like 1 (S. cerevisiae)	-0.2099	-1.62145	0.00718	1.48101	0.91487
KIF4A	218355_at	kinesin family member 4A	-0.20854	-1.61639	0.00058	1.04257	0.64605
FLJ10719	213008_at	hypothetical protein FLJ10719	-0.20566	-1.60569	0.00077	1.06615	0.66506
PRC1	218009_s_at	protein regulator of cytokinesis 1	-0.20521	-1.60402	4.20972e-08	3.2275	2.01541
TOP2A	201292_at	topoisomerase (DNA) II alpha 170kDa	-0.20302	-1.59594	1.78852e-06	1.82595	1.14598
STK12	209464_at	serine/threonine kinase 12	-0.20124	-1.58941	0.00179	1.04098	0.65601
C20orf1	210052_s_at	chromosome 20 open reading frame 1	-0.20111	-1.58896	0.00023	3.06492	1.93201
C10orf3	218542_at	chromosome 10 open reading frame 3	-0.19982	-1.58425	0.00038	1.55646	0.98406
CXCR4	211919_s_at	chemokine (C-X-C motif) receptor 4	-0.1997	-1.58379	0.00024	2.53574	1.60366
FLJ10156	221591_s_at	hypothetical protein FLJ10156	-0.19887	-1.58076	0.00189	1.07476	0.68101
MKI67	212021_s_at	antigen identified by monoclonal antibody Ki-67	-0.19699	-1.57393	0.00414	1.61955	1.03066
APOBEC3B	206632_s_at	apolipoprotein B mRNA editing enzyme, catalytic polypeptide-like 3B	-0.1955	-1.56854	0.00165	0.52698	0.33652
CCNA2	213226_at	cyclin A2	-0.19217	-1.55659	2e-05	1.26607	0.81469
STK6	204092_s_at	serine/threonine kinase 6	-0.19069	-1.55127	0.0005	1.75842	1.13538
CDC2	210559_s_at	cell division cycle 2, G1 to S and G2 to M	-0.19008	-1.54911	2.84022e-06	2.57208	1.66306
HMMR	207165_at	hyaluronan-mediated motility receptor (RHAMM)	-0.18986	-1.5483	5e-05	1.70649	1.10396
PIR51	204146_at	RAD51-interacting protein	-0.18858	-1.54377	0.00726	0.57686	0.37428
NEK2	204641_at	NIMA (never in mitosis gene a)-related kinase 2	-0.18843	-1.54323	0.00281	0.80709	0.52384
MYBL2	201710_at	v-myb myeloblastosis viral oncogene homolog (avian)-like 2	-0.18683	-1.53756	0.00335	1.6657	1.0851
KIF14	206364_at	kinesin family member 14	-0.1847	-1.53002	9.00398e-06	1.29181	0.84568
CDC20	202870_s_at	CDC20 cell division cycle 20 homolog (S. cerevisiae)	-0.1846	-1.52968	0.00207	1.56479	1.02462
ASPH	210896_s_at	aspartate beta-hydroxylase	-0.18323	-1.52486	0.00011	1.61836	1.06304
PTTG1	203554_x_at	pituitary tumor-transforming 1	-0.17983	-1.51295	0.00095	2.6246	1.73758
RAI3	203108_at	retinoic acid induced 3	0.17699	1.50309	0.00021	2.16797	3.26396
S100P	204351_at	S100 calcium binding protein P	0.17952	1.5119	0.00132	0.95294	1.4431
MAGED2	213627_at	melanoma antigen, family D, 2	0.18423	1.52838	0.00034	2.17634	3.33169
SOX4	201416_at	SRY (sex determining region Y)-box 4	0.18811	1.5421	1e-05	1.66864	2.57739
IGFBP5	211959_at	insulin-like growth factor binding protein 5	0.19122	1.55317	2.56103e-06	1.83493	2.85459
THBS1	201109_s_at	thrombospondin 1	0.19912	1.58167	0.0004	0.5955	0.94341
MAGED2	208682_s_at	melanoma antigen, family D, 2	0.19939	1.58268	0.00044	1.54795	2.4539
PFKFB3	202464_s_at	6-phosphofructo-2-kinase/fructose-2,6-biphosphatase 3	0.20295	1.5957	7e-05	0.95214	1.5218
MGC29643	212909_at	hypothetical protein MGC29643	0.20883	1.61746	0.00589	0.43965	0.71228
NAV2	218330_s_at	neuron navigator 2	0.21425	1.63776	0.00029	0.42127	0.69106
THBS1	201110_s_at	thrombospondin 1	0.2154	1.64211	6e-05	0.45077	0.74141
CYP4B1	210096_at	cytochrome P450, family 4, subfamily B, polypeptide 1	0.23012	1.69873	0.00053	0.43869	0.74644
CAV1	212097_at	caveolin 1, caveolae protein, 22kDa	0.23271	1.70886	8.25768e-08	0.89046	1.52415
ITGB6	208083_s_at	integrin, beta 6	0.2432	1.75064	0.00189	0.21012	0.36845
BC008967	212736_at	hypothetical gene BC008967	0.2461	1.7624	0.00182	0.48205	0.85094
CAV1	203065_s_at	caveolin 1, caveolae protein, 22kDa	0.2462	1.76278	0.00042	0.63153	1.11505
na	39891_at	similar to zinc finger protein 366	0.25798	1.81126	0.00088	0.32685	0.59298
IGSF4	209031_at	immunoglobulin superfamily, member 4	0.25885	1.81489	2.12494e-06	0.96768	1.75909
EIF5A	201123_s_at	eukaryotic translation initiation factor 5A	0.26447	1.83854	9.23474e-06	0.62175	1.14497
RASGRP1	205590_at	RAS guanyl releasing protein 1 (calcium and DAG-regulated)	0.27641	1.88976	0.00022	0.23424	0.44338
COL5A1	212488_at	collagen, type V, alpha 1	0.28413	1.92367	0.00256	0.46993	0.90547
KCNK15	220540_at	potassium channel, subfamily K, member 15	0.31557	2.0681	0.00105	0.24992	0.51769
TMEPAI	217875_s_at	transmembrane, prostate androgen induced RNA	0.38831	2.44516	0.00063	0.36574	0.89575
216112_at	216112_at	AU157200 PLACE1 Homo sapiens cDNA clone PLACE1006617 3', mRNA sequence.	0.39105	2.46066	0.00361	0.09923	0.24456
COL5A1	212489_at	collagen, type V, alpha 1	0.40112	2.51837	6e-05	0.20919	0.52768
MSMB	207430_s_at	microseminoprotein, beta-	0.54832	3.53442	3.45276e-16	0.33896	1.19999
MSMB	210297_s_at	microseminoprotein, beta-	0.57685	3.77443	1.38669e-22	0.33783	1.27718
COL5A1	203325_s_at	collagen, type V, alpha 1	0.77332	5.93362	0.00119	0.07736	0.45978
PSMB8	209040_s_at	proteasome (prosome, macropain) subunit, beta type, 8 (large multifunctional protease 7)	1.23849	17.3178	0.00502	0.03066	0.53176
