# Supplementary material for: HER-2 overexpression differentially alters transforming growth factor-β responses in luminal versus mesenchymal human breast cancer cells
Source: Breast Cancer Res. 2005 Nov 8;7(6):R1058–79. doi: 10.1186/bcr1343 (PMC1410754; doi:10.1186/bcr1343)
Supplement: Additional File 5 — A table (Excel file) listing the effects of 24 h TGF-β exposure on MCF-7 H2 cells. It includes 81 elements (0.4% of total) up- or down-regulated greater than 1.5-fold with a p-value < 0.01. [file bcr1343-S5.xls]

## Sheet: 22504
Table TS5
Primary Sequence Name	Sequence Code	Sequence Description	Log(Ratio)	Fold Change	P-value	Intensity1	Intensity2
ID3	207826_s_at	inhibitor of DNA binding 3, dominant negative helix-loop-helix protein	-0.52264	-3.33153	0.00092	0.63662	0.18723
RGS4	204337_at	regulator of G-protein signalling 4	-0.29661	-1.97975	0.00127	0.63639	0.31496
DBT	205371_s_at	dihydrolipoamide branched chain transacylase (E2 component of branched chain keto acid dehydrogenase complex; maple syrup urine disease)	-0.28812	-1.94143	0.00134	0.30923	0.15606
PTX3	206157_at	pentaxin-related gene, rapidly induced by IL-1 beta	-0.28377	-1.92207	3.6522e-08	1.10149	0.5615
CITED2	209357_at	Cbp/p300-interacting transactivator, with Glu/Asp-rich carboxy-terminal domain, 2	-0.28294	-1.91841	4e-05	0.68681	0.35078
PPAP2B	212230_at	phosphatidic acid phosphatase type 2B	-0.27782	-1.89592	0.00233	0.50134	0.25909
CXADR	203917_at	coxsackie virus and adenovirus receptor	-0.25535	-1.80031	0.00134	0.57329	0.31201
CITED2	207980_s_at	Cbp/p300-interacting transactivator, with Glu/Asp-rich carboxy-terminal domain, 2	-0.24313	-1.75036	0.0029	0.50626	0.28339
IL8	211506_s_at	Homo sapiens interleukin 8 C-terminal variant (IL8) mRNA, complete cds.	-0.24195	-1.74562	0.00635	0.54324	0.30492
NR2F2	209121_x_at	nuclear receptor subfamily 2, group F, member 2	-0.24144	-1.74357	0.00016	2.94526	1.65509
SDPR	218711_s_at	serum deprivation response (phosphatidylserine binding protein)	-0.23993	-1.73752	7.51703e-09	2.18826	1.23398
CLECSF2	209732_at	C-type (calcium dependent, carbohydrate-recognition domain) lectin, superfamily member 2 (activation-induced)	-0.23266	-1.70869	0.00733	0.60801	0.34865
212444_at	212444_at	Sapiens, clone IMAGE:4471726, mRNA	-0.23255	-1.70825	0.0002	1.47529	0.84618
EVI2A	204774_at	ecotropic viral integration site 2A	-0.21356	-1.63515	7e-05	0.7737	0.46362
IL8	202859_x_at	interleukin 8	-0.20006	-1.5851	5.56301e-07	2.46257	1.52219
EDG2	204036_at	endothelial differentiation, lysophosphatidic acid G-protein-coupled receptor, 2	-0.19347	-1.56123	2e-05	1.23134	0.77277
NR2F2	209120_at	nuclear receptor subfamily 2, group F, member 2	-0.1889	-1.54491	6.57147e-08	2.83107	1.79551
EREG	205767_at	epiregulin	-0.18533	-1.53224	0.00515	0.65084	0.41619
ADAMTS1	222162_s_at	a disintegrin-like and metalloprotease (reprolysin type) with thrombospondin type 1 motif, 1	-0.18097	-1.51694	0.00515	0.73132	0.47237
PLAU	205479_s_at	plasminogen activator, urokinase	0.1769	1.50279	1e-05	3.07875	4.53328
JMJ	203297_s_at	jumonji homolog (mouse)	0.1822	1.52126	0.00189	0.74815	1.11514
MYO10	201976_s_at	myosin X	0.18462	1.52973	2.80822e-06	1.78484	2.67519
PLAU	211668_s_at	plasminogen activator, urokinase	0.18642	1.53609	1.86922e-07	4.50063	6.77377
NDST1	202607_at	N-deacetylase/N-sulfotransferase (heparan glucosaminyl) 1	0.1879	1.54134	0.00653	0.60485	0.91345
KIAA1055	212796_s_at	KIAA1055 protein	0.18977	1.54799	7e-05	0.99746	1.51287
VEGF	210512_s_at	vascular endothelial growth factor	0.19155	1.55434	4e-05	1.02746	1.56477
SSXT/SSX4v fusion	216684_s_at	Homo sapiens SYT/SSX4v fusion protein (SSXT/SSX4v fusion) mRNA, partial cds.	0.19244	1.55753	0.0021	0.51624	0.78782
PTPRE	221840_at	protein tyrosine phosphatase, receptor type, E	0.19292	1.55927	0.00135	0.4959	0.75763
ARK5	204589_at	KIAA0537 gene product	0.19364	1.56185	2e-05	1.1744	1.79719
PTK2	207821_s_at	PTK2 protein tyrosine kinase 2	0.19928	1.58227	5.26121e-06	1.19423	1.85143
AKAP12	210517_s_at	A kinase (PRKA) anchor protein (gravin) 12	0.19991	1.58458	2.00176e-07	2.60808	4.04923
BMPR2	210214_s_at	bone morphogenetic protein receptor, type II (serine/threonine kinase)	0.20237	1.59357	0.0016	0.43337	0.67665
IGFBP3	212143_s_at	insulin-like growth factor binding protein 3	0.20249	1.59401	1.83134e-07	2.66313	4.15933
ABL1	202123_s_at	v-abl Abelson murine leukemia viral oncogene homolog 1	0.20412	1.60001	1e-05	1.46364	2.29456
212985_at	212985_at	Sapiens mRNA; cDNA DKFZp434E033 (from clone DKFZp434E033)	0.20678	1.60982	3e-05	0.65283	1.02972
GALNT10	212256_at	UDP-N-acetyl-alpha-D-galactosamine:polypeptide N-acetylgalactosaminyltransferase 10 (GalNAc-T10)	0.20877	1.6172	6.74557e-07	1.62829	2.58009
JAG1	209099_x_at	jagged 1 (Alagille syndrome)	0.21122	1.62638	2.37878e-08	1.93454	3.08275
TUFT1	205807_s_at	tuftelin 1	0.21124	1.62644	6.73836e-07	1.13078	1.802
PODXL	201578_at	podocalyxin-like	0.21445	1.63853	5.91039e-08	1.97561	3.17172
IER3	201631_s_at	immediate early response 3	0.21934	1.65708	7.88575e-13	4.19383	6.80918
222108_at	222108_at	Homo sapiens BAC clone GS1-99H8 from 12, complete sequence.	0.22107	1.66368	2.64337e-15	5.15468	8.40257
RAI	218849_s_at	RelA-associated inhibitor	0.22288	1.67063	4e-05	0.68565	1.12233
PTPRK	203038_at	protein tyrosine phosphatase, receptor type, K	0.22439	1.67645	0.00022	0.56978	0.93593
SLC19A2	209681_at	solute carrier family 19 (thiamine transporter), member 2	0.22755	1.68869	1e-05	0.5692	0.94178
THBS1	201110_s_at	thrombospondin 1	0.23086	1.70161	4.20257e-12	3.01049	5.01924
GNAI3	201179_s_at	guanine nucleotide binding protein (G protein), alpha inhibiting activity polypeptide 3	0.23134	1.70351	9.24836e-06	1.80371	3.01058
JAG1	209098_s_at	jagged 1 (Alagille syndrome)	0.23317	1.7107	0.00014	0.38304	0.64203
GALNT10	207357_s_at	UDP-N-acetyl-alpha-D-galactosamine:polypeptide N-acetylgalactosaminyltransferase 10 (GalNAc-T10)	0.24899	1.77417	9.29545e-06	0.84574	1.47018
SPHK1	219257_s_at	sphingosine kinase 1	0.24908	1.77451	3.68113e-07	1.20533	2.09567
FLNB	208613_s_at	filamin B, beta (actin binding protein 278)	0.25513	1.7994	0.00499	0.59107	1.04209
C4ST	219634_at	chondroitin 4-sulfotransferase	0.25604	1.80318	5e-05	0.55055	0.97269
TAGLN	205547_s_at	transgelin	0.25632	1.80436	5.59891e-10	0.97368	1.72138
COL4A2	211966_at	collagen, type IV, alpha 2	0.25703	1.80728	8.1552e-06	0.67244	1.19074
SGK	201739_at	serum/glucocorticoid regulated kinase	0.25777	1.81038	5.87722e-07	0.94898	1.68331
COL4A2	211964_at	collagen, type IV, alpha 2	0.26111	1.82437	3.55863e-07	1.34503	2.40428
PLXNA2	213030_s_at	plexin A2	0.26241	1.82984	0.00054	0.55018	0.98641
GADD45B	207574_s_at	growth arrest and DNA-damage-inducible, beta	0.26599	1.84499	5.19332e-11	1.46018	2.6396
IL11	206926_s_at	interleukin 11	0.26629	1.84623	0.0054	0.38957	0.70471
WNT5B	221029_s_at	wingless-type MMTV integration site family, member 5B	0.26851	1.85569	0.0089	0.36437	0.66251
JAG1	216268_s_at	jagged 1 (Alagille syndrome)	0.27457	1.88177	1.16028e-11	1.57789	2.90927
GADD45B	209305_s_at	growth arrest and DNA-damage-inducible, beta	0.28038	1.90714	1e-05	0.67916	1.26909
GNAS	214157_at	GNAS complex locus	0.28356	1.92115	0.00056	0.24129	0.45418
FSTL3	203592_s_at	follistatin-like 3 (secreted glycoprotein)	0.2915	1.95658	0.00288	0.40104	0.76881
GADD45B	209304_x_at	growth arrest and DNA-damage-inducible, beta	0.29324	1.96446	7.84487e-07	1.01574	1.95509
TCF8	208078_s_at	transcription factor 8 (represses interleukin 2 expression)	0.29864	1.98901	0.00033	0.51334	1.00042
SERPINE1	202627_s_at	serine (or cysteine) proteinase inhibitor, clade E (nexin, plasminogen activator inhibitor type 1), member 1	0.31469	2.06392	2.25851e-18	6.16057	12.4581
ADAM19	209765_at	a disintegrin and metalloproteinase domain 19 (meltrin beta)	0.32393	2.10829	6.68454e-11	1.09327	2.25838
THBS1	201108_s_at	thrombospondin 1	0.32951	2.13556	7.14879e-22	4.26153	8.91695
THBS1	201109_s_at	thrombospondin 1	0.33593	2.16735	2.65177e-23	4.36756	9.27486
JUNB	201473_at	jun B proto-oncogene	0.33599	2.16766	4e-05	0.38016	0.80742
ZFP36L1	211965_at	zinc finger protein 36, C3H type-like 1	0.34288	2.20233	0.0006	0.28459	0.6141
THBS1	201107_s_at	thrombospondin 1	0.34973	2.23732	1.28804e-10	0.89611	1.9644
NOX4	219773_at	NADPH oxidase 4	0.35229	2.25058	0.00221	0.16123	0.35554
RIL	211564_s_at	LIM domain protein	0.35613	2.27056	0.00068	0.24723	0.55001
DDB2	203409_at	damage-specific DNA binding protein 2, 48kDa	0.35901	2.28566	0.00427	0.19849	0.44452
CSF2	210229_s_at	colony stimulating factor 2 (granulocyte-macrophage)	0.36696	2.3279	0.00018	0.23129	0.52755
PLEK2	218644_at	pleckstrin 2	0.36722	2.32929	0.0036	0.35508	0.81038
EDN1	218995_s_at	endothelin 1	0.38007	2.39921	1.15131e-12	0.8525	2.00402
DNAJB2	202500_at	DnaJ (Hsp40) homolog, subfamily B, member 2	0.39213	2.46678	0.00895	0.20104	0.48591
ARHB	212099_at	HepG2 3' region cDNA, clone hmd1f06.	0.39301	2.4718	1.91899e-07	0.31342	0.75906
COL4A1	211980_at	collagen, type IV, alpha 1	0.39537	2.48525	3.54906e-19	0.98893	2.40811
SERPINE1	202628_s_at	serine (or cysteine) proteinase inhibitor, clade E (nexin, plasminogen activator inhibitor type 1), member 1	0.3967	2.49289	6.26314e-22	2.51445	6.14164
IL11	206924_at	interleukin 11	0.40725	2.55418	1.14554e-08	0.32086	0.80299
WNT5A	205990_s_at	wingless-type MMTV integration site family, member 5A	0.41431	2.59604	0.00115	0.13182	0.33529
MADH7	204790_at	MAD, mothers against decapentaplegic homolog 7 (Drosophila)	0.44432	2.78174	0.0003	0.15553	0.4239
TGFBI	201506_at	transforming growth factor, beta-induced, 68kDa	0.47184	2.96377	1.08608e-16	0.76172	2.21199
BHLHB2	201170_s_at	basic helix-loop-helix domain containing, class B, 2	0.57849	3.78867	7.80092e-37	0.89069	3.30637
BHLHB2	201169_s_at	basic helix-loop-helix domain containing, class B, 2	0.57945	3.79704	4.76256e-14	0.28273	1.05186
COL4A1	211981_at	collagen, type IV, alpha 1	0.6977	4.98542	6.71104e-06	0.20368	0.99493
COL1A1	202310_s_at	collagen, type I, alpha 1	0.77593	5.96945	0.00032	0.06649	0.38889
TMEPAI	217875_s_at	transmembrane, prostate androgen induced RNA	0.85988	7.24229	0.00218	0.03514	0.24936
CGB	205387_s_at	chorionic gonadotropin, beta polypeptide	1.05246	11.284	3e-05	0.03253	0.35969
