# Supplementary material for: HER-2 overexpression differentially alters transforming growth factor-β responses in luminal versus mesenchymal human breast cancer cells
Source: Breast Cancer Res. 2005 Nov 8;7(6):R1058–79. doi: 10.1186/bcr1343 (PMC1410754; doi:10.1186/bcr1343)
Supplement: Additional File 6 — A table (Excel file) listing the effects of 6 h TGF-β exposure on MDA-MB-231 CN cells. It includes 92 elements (0.4% of total) up- or down-regulated greater than 1.5-fold with a p-value < 0.01. This table also contains the overlapping TGF-β induced signature obtained in a similar, previously published experiment [85]. [file bcr1343-S6.xls]

## Sheet: 22494
Table TS6
Primary Sequence Name	Sequence Code	Sequence Description	Log(Ratio)	Fold Change	P-value	Intensity1	Intensity2
ID3	207826_s_at	inhibitor of DNA binding 3, dominant negative helix-loop-helix protein	-1.08781	-12.2409	0.00016	0.53414	0.04307
IL18	206295_at	interleukin 18 (interferon-gamma-inducing factor)	-0.65925	-4.56299	4e-05	0.24331	0.05263
CLECSF2	209732_at	C-type (calcium dependent, carbohydrate-recognition domain) lectin, superfamily member 2 (activation-induced)	-0.5298	-3.38686	1.79925e-08	0.58525	0.17054
PTX3	206157_at	pentaxin-related gene, rapidly induced by IL-1 beta	-0.50778	-3.21944	7.27174e-20	1.18216	0.3624
IFIT1	203153_at	interferon-induced protein with tetratricopeptide repeats 1	-0.47832	-3.00828	1e-05	0.61433	0.20155
BMP-4	211518_s_at	Homo sapiens BMP-4 mRNA for bone morphogenetic protein 4, complete cds.	-0.41463	-2.59797	0.00782	0.7768	0.2951
CITED2	209357_at	Cbp/p300-interacting transactivator, with Glu/Asp-rich carboxy-terminal domain, 2	-0.4049	-2.54041	3.98274e-07	0.64915	0.25219
RAI3	203108_at	retinoic acid induced 3	-0.39637	-2.49098	1.39869e-10	2.02058	0.80057
RGS4	204337_at	regulator of G-protein signalling 4	-0.39488	-2.48243	2e-05	0.68771	0.27341
SDPR	218711_s_at	serum deprivation response (phosphatidylserine binding protein)	-0.38138	-2.40649	3.5852e-17	2.00672	0.82299
IL8	211506_s_at	Homo sapiens interleukin 8 C-terminal variant (IL8) mRNA, complete cds.	-0.36748	-2.33067	9e-05	0.50671	0.21457
CITED2	207980_s_at	Cbp/p300-interacting transactivator, with Glu/Asp-rich carboxy-terminal domain, 2	-0.36471	-2.31584	5.52963e-07	0.63093	0.26888
212444_at	212444_at	Sapiens, clone IMAGE:4471726, mRNA	-0.34785	-2.22765	8.97784e-07	1.35997	0.60252
IL8	202859_x_at	interleukin 8	-0.34115	-2.19354	6.29417e-15	2.11775	0.95284
ADORA2B	205891_at	adenosine A2b receptor	-0.32691	-2.1228	4.23168e-11	2.18673	1.01667
EDG2	204036_at	endothelial differentiation, lysophosphatidic acid G-protein-coupled receptor, 2	-0.32034	-2.09093	8.03137e-12	1.24778	0.58897
EDG2	204037_at	endothelial differentiation, lysophosphatidic acid G-protein-coupled receptor, 2	-0.31887	-2.08387	0.00028	0.6144	0.29098
RGS4	204339_s_at	Homo sapiens, regulator of G-protein signalling 4, clone MGC:2124 IMAGE:3510260, mRNA, complete cds.	-0.315	-2.06537	0.00637	0.49527	0.23666
ACOX2	205364_at	acyl-Coenzyme A oxidase 2, branched chain	-0.305	-2.01838	1.73665e-08	1.3429	0.65665
HFE	211330_s_at	hemochromatosis	-0.3036	-2.01187	0.00782	0.26712	0.13104
NFYB	218129_s_at	nuclear transcription factor Y, beta	-0.30228	-2.00577	0.00752	0.35966	0.17697
LOC51334	220014_at	mesenchymal stem cell protein DSC54	-0.30184	-2.00374	8.4565e-06	0.52536	0.25877
TFPI	210664_s_at	tissue factor pathway inhibitor (lipoprotein-associated coagulation inhibitor)	-0.29844	-1.98812	3e-05	0.88907	0.44135
EREG	205767_at	epiregulin	-0.28515	-1.92821	0.0009	0.50192	0.25691
MLAT4	218717_s_at	myxoid liposarcoma associated protein 4	-0.28038	-1.90711	2.10846e-07	1.45377	0.75234
TNFRSF21	218856_at	Homo sapiens tumor necrosis factor receptor superfamily, member 21 (TNFRSF21), mRNA.	-0.27871	-1.89979	0.00095	1.2734	0.66153
MYBL1	213906_at	v-myb myeloblastosis viral oncogene homolog (avian)-like 1	-0.27657	-1.89048	4.03968e-08	1.03881	0.54232
EVI2A	204774_at	ecotropic viral integration site 2A	-0.27562	-1.88635	0.00017	0.61408	0.32128
EMP1	201324_at	epithelial membrane protein 1	-0.27456	-1.88173	5.23089e-06	0.9005	0.4723
EMP1	201325_s_at	epithelial membrane protein 1	-0.27046	-1.86405	0.00031	0.84229	0.44596
RAB38	219412_at	RAB38, member RAS oncogene family	-0.26613	-1.84557	0.00104	1.60293	0.85719
IGFBP6	203851_at	insulin-like growth factor binding protein 6	-0.26384	-1.83585	0.00015	0.85118	0.45759
DUSP6	208893_s_at	dual specificity phosphatase 6	-0.25665	-1.80571	0.00015	1.64262	0.8978
CXADR	203917_at	coxsackie virus and adenovirus receptor	-0.25303	-1.79075	0.00238	0.55165	0.30403
NR2F2	209121_x_at	nuclear receptor subfamily 2, group F, member 2	-0.25146	-1.78427	0.0001	2.74077	1.51602
SOCS2	203373_at	suppressor of cytokine signaling 2	-0.24991	-1.7779	0.00134	0.99056	0.54988
GLRX	206662_at	glutaredoxin (thioltransferase)	-0.2497	-1.77704	4.33392e-08	1.62472	0.90234
TFPI	209676_at	tissue factor pathway inhibitor (lipoprotein-associated coagulation inhibitor)	-0.24733	-1.7674	0.00015	0.49003	0.27364
213258_at	213258_at	Homo sapiens transcribed sequence with weak similarity to protein ref:NP_060265.1 (H.sapiens) hypothetical protein FLJ20378 [Homo sapiens]	-0.244	-1.75389	6.25766e-08	1.16414	0.65508
HNMT	204112_s_at	histamine N-methyltransferase	-0.23334	-1.71137	0.00492	0.76954	0.44379
CRADD	209833_at	CASP2 and RIPK1 domain containing adaptor with death domain	-0.23228	-1.70718	5e-05	1.51197	0.87409
HPCAL1	205462_s_at	hippocalcin-like 1	-0.232	-1.70608	1e-05	2.14062	1.23831
HYPK	218680_x_at	Huntingtin interacting protein K	-0.2301	-1.69864	7.04926e-07	2.40555	1.39768
NR2F2	215073_s_at	nuclear receptor subfamily 2, group F, member 2	-0.22535	-1.68017	0.00018	0.56897	0.33421
EPB41L4B	220161_s_at	erythrocyte membrane protein band 4.1 like 4B	-0.22276	-1.67015	7e-05	1.19359	0.70533
ID1	208937_s_at	inhibitor of DNA binding 1, dominant negative helix-loop-helix protein	-0.22229	-1.66836	3.9148e-11	2.58939	1.53179
DAF	201926_s_at	decay accelerating factor for complement (CD55, Cromer blood group system)	-0.22086	-1.66286	1e-05	1.67538	0.99437
SPRY2	204011_at	sprouty homolog 2 (Drosophila)	-0.21931	-1.65695	2.42926e-07	1.77946	1.05991
FEN1	216080_s_at	Homo sapiens chromosome 11, BAC CIT-HSP-311e8 (BC269730) containing the hFEN1 gene, complete sequence.	-0.21075	-1.62462	0.00647	0.76702	0.46596
HNMT	211732_x_at	histamine N-methyltransferase	-0.21022	-1.62262	0.00665	0.55867	0.33981
PRG1	201858_s_at	proteoglycan 1, secretory granule	-0.20901	-1.61811	6.39076e-11	7.64589	4.6635
DAF	201925_s_at	decay accelerating factor for complement (CD55, Cromer blood group system)	-0.2089	-1.61771	8e-05	1.26226	0.77009
DUSP4	204014_at	dual specificity phosphatase 4	-0.2084	-1.61586	0.00362	0.7234	0.44184
GEM	204472_at	GTP binding protein overexpressed in skeletal muscle	-0.20695	-1.61047	0.00093	0.83426	0.51126
M1S1	202286_s_at	Human gastrointestinal tumor-associated antigen GA733-1 protein gene, complete cds, clone 05516.	-0.20483	-1.60263	3.63215e-06	2.16806	1.33515
NMI	203964_at	N-myc (and STAT) interactor	-0.20375	-1.59863	0.00217	0.71241	0.43982
PCDH7	205534_at	BH-protocadherin (brain-heart)	-0.20328	-1.59692	0.00874	0.61838	0.38218
ADAMTS1	222162_s_at	a disintegrin-like and metalloprotease (reprolysin type) with thrombospondin type 1 motif, 1	-0.20154	-1.59051	0.00573	0.62116	0.38544
NEDD4L	212445_s_at	neural precursor cell expressed, developmentally down-regulated 4-like	-0.19767	-1.5764	2e-05	1.92246	1.2036
BCHE	205433_at	butyrylcholinesterase	-0.19737	-1.57533	0.00417	0.62431	0.39113
SSB	201139_s_at	Sjogren syndrome antigen B (autoantigen La)	-0.18882	-1.54462	0.00331	1.0948	0.69953
FAM3C	201889_at	family with sequence similarity 3, member C	-0.18877	-1.54444	5.29806e-06	1.37904	0.88125
AGTPBP1	204500_s_at	ATP/GTP binding protein 1	-0.18864	-1.54398	0.00588	0.56731	0.36264
ADM	202912_at	adrenomedullin	-0.18698	-1.53808	5e-05	2.41766	1.55134
TM4SF1	215034_s_at	transmembrane 4 superfamily member 1	-0.1851	-1.53143	1.71396e-08	2.69141	1.7345
EDG2	204038_s_at	endothelial differentiation, lysophosphatidic acid G-protein-coupled receptor, 2	-0.18321	-1.52478	0.00736	0.94575	0.61216
DUSP6	208892_s_at	dual specificity phosphatase 6	-0.1823	-1.5216	5.17749e-06	1.34078	0.86966
STK17A	202693_s_at	serine/threonine kinase 17a (apoptosis-inducing)	-0.18217	-1.52115	0.0001	1.61756	1.0495
GLRX	209276_s_at	glutaredoxin (thioltransferase)	-0.18148	-1.51871	0.00417	1.02101	0.66351
APOBEC3B	206632_s_at	apolipoprotein B mRNA editing enzyme, catalytic polypeptide-like 3B	-0.17944	-1.5116	0.00512	0.55787	0.36424
DUSP6	208891_at	dual specificity phosphatase 6	-0.17791	-1.5063	3.11575e-07	3.22461	2.11279
NR2F2	209120_at	nuclear receptor subfamily 2, group F, member 2	-0.17738	-1.50444	2.84505e-07	2.62793	1.72397
FLJ21870	219496_at	hypothetical protein FLJ21870	0.17655	1.50159	0.00399	0.49397	0.73205
KRT7	209016_s_at	keratin 7	0.17738	1.50447	0.00052	0.65801	0.97703
na	211708_s_at	similar to stearoyl-CoA desaturase (delta-9-desaturase)	0.17806	1.50682	0.00322	1.21949	1.81356
ARFGAP1	217888_s_at	ADP-ribosylation factor GTPase activating protein 1	0.18149	1.51875	0.00453	0.70829	1.06166
FLJ13291	203579_s_at	hypothetical protein FLJ13291	0.18281	1.5234	0.00906	0.43412	0.6527
MKI67	212021_s_at	antigen identified by monoclonal antibody Ki-67	0.18295	1.52389	0.00372	1.05847	1.59193
C1QDC1	218456_at	C1q domain containing 1	0.18421	1.52831	0.00012	0.93533	1.41081
TFPI2	209277_at	tissue factor pathway inhibitor 2	0.18957	1.54727	0.00859	0.42491	0.64886
FN1	216442_x_at	fibronectin 1	0.19082	1.55176	4.54514e-07	3.59858	5.51122
BNIP3L	221479_s_at	BCL2/adenovirus E1B 19kDa interacting protein 3-like	0.1922	1.55667	0.00012	1.27573	1.95996
BIN1	210201_x_at	bridging integrator 1	0.19275	1.55864	0.00665	0.76694	1.17977
PTK2	207821_s_at	PTK2 protein tyrosine kinase 2	0.19577	1.56954	5e-05	1.05491	1.6341
AKAP12	210517_s_at	A kinase (PRKA) anchor protein (gravin) 12	0.19682	1.57333	5.61947e-06	1.40077	2.17509
IER3	201631_s_at	immediate early response 3	0.1972	1.5747	1.8895e-10	5.21754	8.10879
RBMS1	207266_x_at	RNA binding motif, single stranded interacting protein 1	0.19817	1.57825	0.0001	1.3205	2.05685
SLC29A1	201802_at	solute carrier family 29 (nucleoside transporters), member 1	0.2002	1.58562	1e-05	1.85031	2.89559
FHOD1	218530_at	formin homology 2 domain containing 1	0.20111	1.58893	0.00044	0.78778	1.23539
TAGLN2	210978_s_at	transgelin 2	0.20113	1.58904	6.18898e-08	5.43628	8.52566
BIN1	214439_x_at	bridging integrator 1	0.20225	1.59312	0.00358	0.6927	1.08914
RGS10	204319_s_at	regulator of G-protein signalling 10	0.20287	1.59539	3e-05	2.10435	3.31343
ACLY	210337_s_at	ATP citrate lyase	0.20475	1.60231	2.88296e-06	1.82476	2.88565
RAI	218849_s_at	RelA-associated inhibitor	0.2051	1.60362	0.00883	0.49115	0.77734
MONDOA	202519_at	Mlx interactor	0.20514	1.60375	0.00023	1.18856	1.88127
MKI67	212022_s_at	antigen identified by monoclonal antibody Ki-67	0.20555	1.60526	0.00357	0.87222	1.38185
212472_at	212472_at	Sapiens, clone IMAGE:4842596, mRNA	0.2105	1.62367	6.40363e-08	1.25999	2.0191
RAFTLIN	212646_at	raft-linking protein	0.21078	1.62474	3.80747e-09	2.55242	4.09288
GADD45B	207574_s_at	growth arrest and DNA-damage-inducible, beta	0.21106	1.62578	4.61507e-07	1.27625	2.04781
CDC42EP1	204693_at	CDC42 effector protein (Rho GTPase binding) 1	0.21139	1.627	0.00337	0.69355	1.11367
FN1	212464_s_at	fibronectin 1	0.21238	1.63071	1.00815e-07	2.64535	4.25745
FLRT2	204359_at	fibronectin leucine rich transmembrane protein 2	0.2134	1.63456	0.00037	0.53916	0.86979
TRIO	209011_at	triple functional domain (PTPRF interacting)	0.21371	1.63572	0.00359	0.70481	1.13781
ABL1	202123_s_at	v-abl Abelson murine leukemia viral oncogene homolog 1	0.21398	1.63674	5.47701e-06	1.30145	2.10231
HES1	203394_s_at	hairy and enhancer of split 1, (Drosophila)	0.21589	1.64396	0.00011	0.63968	1.03788
MSCP	218136_s_at	mitochondrial solute carrier protein	0.2177	1.65081	1e-05	0.71445	1.16401
ZAP3	212787_at	ZAP3 protein	0.21809	1.65232	3e-05	0.87184	1.42174
ITGAV	202351_at	integrin, alpha V (vitronectin receptor, alpha polypeptide, antigen CD51)	0.21938	1.65722	3.46705e-06	1.00415	1.64237
GADD45B	209305_s_at	growth arrest and DNA-damage-inducible, beta	0.21982	1.6589	0.00076	0.68033	1.11387
PTK2	208820_at	PTK2 protein tyrosine kinase 2	0.22266	1.66979	2e-05	2.36896	3.90403
NDST1	202607_at	N-deacetylase/N-sulfotransferase (heparan glucosaminyl) 1	0.2241	1.67532	0.00474	0.45415	0.75091
na	215207_x_at	similar to hypothetical protein, MGC:7199	0.2257	1.68151	0.00017	0.53365	0.88562
JAG1	216268_s_at	jagged 1 (Alagille syndrome)	0.22811	1.69088	5.78401e-07	1.18839	1.98319
SNAI2	213139_at	snail homolog 2 (Drosophila)	0.22815	1.69104	4.8598e-08	1.13772	1.89881
VEGF	210513_s_at	vascular endothelial growth factor	0.22866	1.693	0.0026	0.42023	0.70216
SMURF1	212666_at	E3 ubiquitin ligase SMURF1	0.22916	1.69496	0.00304	0.34641	0.57949
OASIS	213059_at	old astrocyte specifically induced substance	0.23581	1.72111	0.00229	0.8119	1.37912
NCOR2	207760_s_at	nuclear receptor co-repressor 2	0.23819	1.73057	3.06297e-12	3.5947	6.13964
KIAA0220	211996_s_at	KIAA0220 protein	0.23841	1.73144	0.00088	0.48456	0.82802
KIAA0692	212201_at	KIAA0692 protein	0.24953	1.77637	0.00704	0.29347	0.51451
MLPH	218211_s_at	melanophilin	0.24979	1.77741	3.95576e-12	2.11633	3.71247
WNT5B	221029_s_at	wingless-type MMTV integration site family, member 5B	0.25499	1.79881	0.00292	0.43701	0.77583
TUBA1	212242_at	tubulin, alpha 1 (testis specific)	0.25826	1.81243	1.10063e-13	3.40145	6.08438
BAT2	208132_x_at	HLA-B associated transcript 2	0.25854	1.81357	0.00097	0.62658	1.12151
TPM1	210986_s_at	tropomyosin 1 (alpha)	0.25987	1.81917	4.07495e-17	2.43631	4.37417
P450RAI-2	219825_at	cytochrome P450 retinoid metabolizing protein	0.26017	1.8204	0.00626	0.30243	0.54336
PLAU	205479_s_at	plasminogen activator, urokinase	0.26467	1.83938	1.51355e-10	2.82603	5.13026
FLNB	208613_s_at	filamin B, beta (actin binding protein 278)	0.26472	1.83958	0.00444	0.55892	1.01475
PTPRK	203038_at	protein tyrosine phosphatase, receptor type, K	0.26658	1.84748	1e-05	0.54175	0.9878
TPM1	206116_s_at	tropomyosin 1 (alpha)	0.2673	1.85054	2.50203e-08	1.01609	1.85576
KIAA1055	212796_s_at	KIAA1055 protein	0.26883	1.85706	3.00823e-06	0.61549	1.12807
MSCP	221920_s_at	mitochondrial solute carrier protein	0.26943	1.85963	2.86182e-06	0.58401	1.07186
SLC19A2	209681_at	solute carrier family 19 (thiamine transporter), member 2	0.27061	1.86472	7.98199e-06	0.39188	0.72121
KLF7	204334_at	Kruppel-like factor 7 (ubiquitous)	0.27332	1.87637	0.00831	0.30055	0.55657
ACTN1	211160_x_at	actinin, alpha 1	0.27598	1.88788	1.50806e-13	3.72733	6.94488
JMJ	203298_s_at	jumonji homolog (mouse)	0.27729	1.89362	3.12396e-09	1.1661	2.17931
ARK5	204589_at	KIAA0537 gene product	0.27871	1.89983	7.65995e-08	0.72394	1.3574
PTPRE	221840_at	protein tyrosine phosphatase, receptor type, E	0.2832	1.91957	6.64597e-06	0.40004	0.75787
SPEC1	218157_x_at	small protein effector 1 of Cdc42	0.28382	1.92231	5.17732e-09	0.98683	1.87222
P114-RHO-GEF	213039_at	Rho-specific guanine nucleotide exchange factor p114	0.2888	1.94444	4.37088e-14	2.67945	5.142
PLXNA2	213030_s_at	plexin A2	0.28888	1.94484	0.00013	0.49327	0.9468
RBM10	217221_x_at	RNA binding motif protein 10	0.29204	1.95901	0.00632	0.36655	0.70869
TPM1	210987_x_at	Human tropomyosin mRNA, complete cds.	0.29418	1.9687	4.18625e-15	2.32562	4.51868
JAG1	209099_x_at	jagged 1 (Alagille syndrome)	0.29577	1.9759	1.77378e-13	1.44968	2.82702
HES1	203395_s_at	hairy and enhancer of split 1, (Drosophila)	0.29756	1.98407	2.23291e-06	0.38985	0.76339
JUNB	201473_at	jun B proto-oncogene	0.30233	2.00601	0.00015	0.38197	0.75624
TUFT1	205807_s_at	tuftelin 1	0.31467	2.06382	1.41304e-09	0.67087	1.36648
DOCK4	205003_at	DOCK4	0.31761	2.07784	0.00117	0.18631	0.38207
IGFBP3	210095_s_at	insulin-like growth factor binding protein 3	0.3285	2.13061	1.6847e-23	3.24169	6.81659
C4ST	219634_at	chondroitin 4-sulfotransferase	0.32868	2.1315	9.77643e-08	0.47144	0.99176
MYO10	201976_s_at	myosin X	0.32922	2.13411	1.11051e-13	1.16037	2.44401
MADH7	204790_at	MAD, mothers against decapentaplegic homolog 7 (Drosophila)	0.33501	2.16279	0.00144	0.19055	0.40675
IGFBP3	212143_s_at	insulin-like growth factor binding protein 3	0.33728	2.1741	3.06323e-17	1.95625	4.19753
MMP14	202827_s_at	matrix metalloproteinase 14 (membrane-inserted)	0.3408	2.19178	0.00031	0.43529	0.94159
GFPT2	205100_at	glutamine-fructose-6-phosphate transaminase 2	0.34233	2.19954	2e-05	0.34775	0.75489
PLAU	211668_s_at	plasminogen activator, urokinase	0.34317	2.20376	2.05332e-21	3.75449	8.16596
TAGLN	205547_s_at	transgelin	0.34378	2.20689	3.37004e-17	0.87259	1.90057
SPHK1	219257_s_at	sphingosine kinase 1	0.34506	2.21338	1.60582e-08	0.73356	1.60245
TFIP11	213608_s_at	tuftelin interacting protein 11	0.34936	2.2354	0.00679	0.42618	0.94024
STC1	204595_s_at	stanniocalcin 1	0.35269	2.25262	0.00014	0.27831	0.61875
GADD45B	209304_x_at	growth arrest and DNA-damage-inducible, beta	0.35483	2.26374	7.62175e-08	0.74109	1.65574
FAD104	218618_s_at	FAD104	0.36029	2.29241	1.28231e-07	0.43934	0.994
FSTL3	203592_s_at	follistatin-like 3 (secreted glycoprotein)	0.36365	2.31018	0.00886	0.29945	0.68274
GALNT10	207357_s_at	UDP-N-acetyl-alpha-D-galactosamine:polypeptide N-acetylgalactosaminyltransferase 10 (GalNAc-T10)	0.36707	2.32844	2.70044e-09	0.63009	1.44798
222108_at	222108_at	Homo sapiens BAC clone GS1-99H8 from 12, complete sequence.	0.37476	2.37005	3.11715e-33	3.43539	8.03573
COL4A2	211964_at	collagen, type IV, alpha 2	0.37871	2.3917	2.37034e-10	1.02855	2.42787
RIL	211564_s_at	LIM domain protein	0.38025	2.40021	0.00043	0.22041	0.52212
ADAM19	209765_at	a disintegrin and metalloproteinase domain 19 (meltrin beta)	0.38307	2.41583	1.96343e-12	0.77108	1.83847
LTBP2	204682_at	latent transforming growth factor beta binding protein 2	0.38799	2.44339	0.00047	0.21826	0.52634
GNAS	214157_at	GNAS complex locus	0.38992	2.45428	1.40185e-08	0.29215	0.70766
RIL	214175_x_at	LIM domain protein	0.39207	2.46641	0.00333	0.18567	0.45197
FURIN	201945_at	furin (paired basic amino acid cleaving enzyme)	0.41041	2.57285	0.00637	0.28986	0.73604
SGK	201739_at	serum/glucocorticoid regulated kinase	0.43498	2.72259	1.2485e-12	0.57012	1.53192
IL11	206924_at	interleukin 11	0.44402	2.77987	4.61337e-06	0.19969	0.54787
GALNT10	212256_at	UDP-N-acetyl-alpha-D-galactosamine:polypeptide N-acetylgalactosaminyltransferase 10 (GalNAc-T10)	0.44664	2.79663	2.86195e-19	0.88311	2.43747
ARHB	212099_at	HepG2 3' region cDNA, clone hmd1f06.	0.45197	2.83117	1.3721e-07	0.25521	0.71309
THBS1	201110_s_at	thrombospondin 1	0.45595	2.85726	2.27323e-26	0.948	2.67331
213288_at	213288_at	Sapiens clone 23620 mRNA sequence	0.45747	2.86725	1.26302e-06	0.4117	1.16502
EDN1	218995_s_at	endothelin 1	0.45785	2.86979	7.33194e-14	0.61746	1.74884
FLNB	208614_s_at	filamin B, beta (actin binding protein 278)	0.47043	2.95416	7e-05	0.32351	0.94324
FLJ13265	220323_at	hypothetical protein FLJ13265	0.48166	3.03154	0	0.2794	0.83596
PODXL	201578_at	podocalyxin-like	0.48682	3.06778	8.60857e-25	0.95101	2.87938
215775_at	215775_at	Homo sapiens transcribed sequence with strong similarity to protein pir:G01478 (H.sapiens) G01478 thrombospondin-p50 - human (fragment)	0.49396	3.11858	2e-05	0.17045	0.52463
COL4A1	211980_at	collagen, type IV, alpha 1	0.54745	3.5274	1.07195e-28	0.61463	2.13973
LMCD1	218574_s_at	LIM and cysteine-rich domains 1	0.55165	3.56164	2e-05	0.17468	0.61402
STC1	204597_x_at	stanniocalcin 1	0.57063	3.72075	8.91502e-08	0.17268	0.63413
LAMB1	201505_at	laminin, beta 1	0.58787	3.87143	0.00264	0.03798	0.14513
COL4A2	211966_at	collagen, type IV, alpha 2	0.59125	3.90163	7.74681e-14	0.29441	1.13367
BHLHB2	201170_s_at	basic helix-loop-helix domain containing, class B, 2	0.61515	4.1224	4.52577e-41	0.88729	3.61001
WNT5A	213425_at	wingless-type MMTV integration site family, member 5A	0.62366	4.20394	0.00104	0.04155	0.17241
SERPINE1	202627_s_at	serine (or cysteine) proteinase inhibitor, clade E (nexin, plasminogen activator inhibitor type 1), member 1	0.63777	4.3428	9.50572e-37	2.41104	10.3339
BHLHB2	201169_s_at	basic helix-loop-helix domain containing, class B, 2	0.64239	4.38922	1.43599e-14	0.23381	1.01283
PLEK2	218644_at	pleckstrin 2	0.66435	4.61692	3.22407e-07	0.25071	1.14239
THBS1	201108_s_at	thrombospondin 1	0.68482	4.83977	0	1.4983	7.15675
EPHB2	209589_s_at	EphB2	0.70649	5.08729	3.38496e-08	0.10439	0.52413
THBS1	201109_s_at	thrombospondin 1	0.75127	5.63986	0	1.12796	6.27849
TGFBI	201506_at	transforming growth factor, beta-induced, 68kDa	0.76119	5.77024	1.03288e-35	0.53279	3.03417
WNT5A	205990_s_at	wingless-type MMTV integration site family, member 5A	0.80529	6.3869	1.93848e-21	0.15146	0.95474
LOC283537	214719_at	hypothetical protein LOC283537	0.8103	6.46102	0.00931	0.0372	0.23722
COL4A1	211981_at	collagen, type IV, alpha 1	0.82229	6.64193	2.14075e-22	0.2579	1.6906
SERPINE1	202628_s_at	serine (or cysteine) proteinase inhibitor, clade E (nexin, plasminogen activator inhibitor type 1), member 1	0.86117	7.26384	5.99466e-38	0.64758	4.64252
THBS1	201107_s_at	thrombospondin 1	0.86229	7.2827	7.21062e-32	0.3352	2.4093
TMEPAI	217875_s_at	transmembrane, prostate androgen induced RNA	0.89483	7.84921	0.00043	0.03952	0.30614
COL1A1	202310_s_at	collagen, type I, alpha 1	1.0042	10.0971	2e-05	0.03791	0.37776
NOX4	219773_at	NADPH oxidase 4	1.04713	11.1462	1.72867e-07	0.038	0.41805
CGB	205387_s_at	chorionic gonadotropin, beta polypeptide	1.26125	18.2497	1.21646e-08	0.03455	0.62229
