# Supplementary material for: HER-2 overexpression differentially alters transforming growth factor-β responses in luminal versus mesenchymal human breast cancer cells
Source: Breast Cancer Res. 2005 Nov 8;7(6):R1058–79. doi: 10.1186/bcr1343 (PMC1410754; doi:10.1186/bcr1343)
Supplement: Additional File 7 — A table (Excel file) listing the effects of 24 h TGF-β exposure on MDA-MB-231 CN cells. It includes 206 elements (0.9% of total) up- or down-regulated greater than 1.5-fold with a p-value < 0.01. [file bcr1343-S7.xls]

## Sheet: 22506
Table TS7
Primary Sequence Name	Sequence Code	Sequence Description	Log(Ratio)	Fold Change	P-value	Intensity1	Intensity2
BMP-4	211518_s_at	Homo sapiens BMP-4 mRNA for bone morphogenetic protein 4, complete cds.	-1.43653	-27.3233	1.88231e-07	0.9372	0.03366
TRB2	202478_at	tribbles homolog 2	-1.0062	-10.1437	0.00027	0.38352	0.0371
FOXA2	210103_s_at	forkhead box A2	-0.97813	-9.50891	0.00626	0.3277	0.03382
TAZ	202134_s_at	transcriptional co-activator with PDZ-binding motif (TAZ)	-0.8993	-7.93053	0.0044	0.38839	0.04806
MBP	210136_at	myelin basic protein	-0.88294	-7.63734	1.93313e-06	0.4482	0.05759
C14orf137	219369_s_at	chromosome 14 open reading frame 137	-0.86624	-7.34915	0.00244	0.26192	0.03497
DUSP6	208893_s_at	dual specificity phosphatase 6	-0.71814	-5.22571	0.00083	0.54837	0.10298
AREG	205239_at	amphiregulin (schwannoma-derived growth factor)	-0.63154	-4.28091	0.00182	0.18597	0.04263
CITED2	207980_s_at	Cbp/p300-interacting transactivator, with Glu/Asp-rich carboxy-terminal domain, 2	-0.60956	-4.06963	3.69437e-10	0.58172	0.14027
ETAA16	219216_at	ETAA16 protein	-0.60561	-4.03286	0.0095	0.14961	0.0364
ID3	207826_s_at	inhibitor of DNA binding 3, dominant negative helix-loop-helix protein	-0.60496	-4.0268	2.86702e-07	0.95766	0.23337
EVI2B	211742_s_at	ecotropic viral integration site 2B	-0.58937	-3.88477	2e-05	0.45571	0.11511
CITED2	209357_at	Cbp/p300-interacting transactivator, with Glu/Asp-rich carboxy-terminal domain, 2	-0.55307	-3.57331	2.45854e-11	0.64328	0.17666
213610_s_at	213610_s_at	Sapiens, clone IMAGE:3354344, mRNA, partial cds	-0.48536	-3.05746	0.00342	0.22517	0.07227
SLC21A12	219911_s_at	solute carrier family 21 (organic anion transporter), member 12	-0.48527	-3.05685	2.33127e-07	0.9861	0.31656
DUSP4	204014_at	dual specificity phosphatase 4	-0.46906	-2.9448	1.54446e-11	0.91447	0.30473
SOCS2	203373_at	suppressor of cytokine signaling 2	-0.44717	-2.80006	0.00019	0.72816	0.25519
SOCS2	203372_s_at	suppressor of cytokine signaling 2	-0.43158	-2.70133	0.00021	0.37291	0.13546
FOXA2	40284_at	forkhead box A2	-0.41407	-2.5946	0.00023	0.45519	0.17216
GAS2L1	208258_s_at	growth arrest-specific 2 like 1	-0.40538	-2.54318	0.0062	0.43572	0.16812
LOC115207	212192_at	hypothetical protein BC013764	-0.38666	-2.43591	9.11248e-07	0.56212	0.22645
STX3A	209238_at	syntaxin 3A	-0.38212	-2.41059	0.00028	0.77309	0.31471
PTX3	206157_at	pentaxin-related gene, rapidly induced by IL-1 beta	-0.37297	-2.36034	2.82344e-20	2.77095	1.15201
FOSL2	218880_at	FOS-like antigen 2	-0.36433	-2.31385	0.00619	0.32223	0.13666
TBC1D4	203386_at	TBC1 domain family, member 4	-0.33355	-2.15552	0.00023	0.76362	0.34764
NR2F2	209121_x_at	nuclear receptor subfamily 2, group F, member 2	-0.32355	-2.10646	1.2268e-11	2.65653	1.23755
CDC42EP3	209286_at	CDC42 effector protein (Rho GTPase binding) 3	-0.32085	-2.09341	3.52454e-07	1.66681	0.78133
CYP1B1	202437_s_at	cytochrome P450, family 1, subfamily B, polypeptide 1	-0.32047	-2.09156	1.27014e-08	0.8004	0.37552
NR2F2	209120_at	nuclear receptor subfamily 2, group F, member 2	-0.31927	-2.08577	6.81068e-14	1.87284	0.88112
MBNL2	205018_s_at	muscleblind-like 2 (Drosophila)	-0.31744	-2.077	0.0071	0.37397	0.17668
ICK	204569_at	intestinal cell kinase	-0.31736	-2.07662	8.65595e-06	0.4637	0.21912
TRIP-Br2	202657_s_at	transcriptional regulator interacting with the PHS-bromodomain 2	-0.31347	-2.05809	2.53775e-11	1.61044	0.76785
DUSP4	204015_s_at	dual specificity phosphatase 4	-0.31196	-2.05095	2e-05	1.18175	0.56542
IFIT1	203153_at	interferon-induced protein with tetratricopeptide repeats 1	-0.29882	-1.98986	0.00413	0.53412	0.2634
KIAA1026	213478_at	KIAA1026 protein	-0.29867	-1.98917	0.00223	0.54743	0.27006
TRIP-Br2	202656_s_at	transcriptional regulator interacting with the PHS-bromodomain 2	-0.29645	-1.97901	3.18509e-10	1.36275	0.67573
NR2F2	215073_s_at	nuclear receptor subfamily 2, group F, member 2	-0.29445	-1.96995	5e-05	0.42936	0.21388
MYBL1	213906_at	v-myb myeloblastosis viral oncogene homolog (avian)-like 1	-0.28905	-1.94558	4.32564e-10	1.69076	0.85277
EMP1	201324_at	epithelial membrane protein 1	-0.28569	-1.93059	3.95581e-11	1.79522	0.91249
EMP1	201325_s_at	epithelial membrane protein 1	-0.28295	-1.91846	2.65802e-06	1.32378	0.67711
KIAA0882	212956_at	KIAA0882 protein	-0.2809	-1.9094	0.00029	0.61584	0.3165
PLS1	205190_at	plastin 1 (I isoform)	-0.27889	-1.90059	0.00083	0.92188	0.47598
ADORA2B	205891_at	adenosine A2b receptor	-0.27748	-1.89444	4.04771e-14	4.09534	2.12134
PDLIM2	219165_at	PDZ and LIM domain 2 (mystique)	-0.27684	-1.89164	0.00337	0.59047	0.30631
BIRC3	210538_s_at	baculoviral IAP repeat-containing 3	-0.27491	-1.88324	6e-05	0.87062	0.45365
KIAA0802	213358_at	KIAA0802 protein	-0.27255	-1.87304	4.13208e-06	1.15444	0.60482
ARL7	202207_at	ADP-ribosylation factor-like 7	-0.26222	-1.82902	5.96136e-10	2.64344	1.41824
212444_at	212444_at	Sapiens, clone IMAGE:4471726, mRNA	-0.26185	-1.82746	5e-05	1.468	0.78828
TBC1D8	204526_s_at	TBC1 domain family, member 8 (with GRAM domain)	-0.25961	-1.81809	0.00067	0.75082	0.40525
ALDH3A2	202054_s_at	aldehyde dehydrogenase 3 family, member A2	-0.25909	-1.81589	0.00123	0.88233	0.47681
INHBB	205258_at	inhibin, beta B (activin AB beta polypeptide)	-0.25845	-1.81321	3e-05	1.18192	0.63965
DUSP6	208892_s_at	dual specificity phosphatase 6	-0.2555	-1.80093	6.41509e-06	0.73864	0.40247
TNFRSF21	218856_at	Homo sapiens tumor necrosis factor receptor superfamily, member 21 (TNFRSF21), mRNA.	-0.2515	-1.78444	1.23491e-08	4.78534	2.63155
EVI2A	204774_at	ecotropic viral integration site 2A	-0.24983	-1.77757	5.5201e-10	1.73348	0.95696
FLJ10751	218550_s_at	hypothetical protein FLJ10751	-0.24208	-1.74613	0.00043	1.02845	0.57797
TAZ	202133_at	transcriptional co-activator with PDZ-binding motif (TAZ)	-0.24177	-1.7449	6.81263e-09	1.75064	0.98452
DUSP6	208891_at	dual specificity phosphatase 6	-0.23891	-1.73344	9.79379e-07	1.39695	0.79081
CYP1B1	202435_s_at	cytochrome P450, family 1, subfamily B, polypeptide 1	-0.23814	-1.73037	0.00965	0.3742	0.21221
IRS1	204686_at	insulin receptor substrate 1	-0.2369	-1.72543	2.78264e-06	1.21362	0.69022
ADFP	209122_at	adipose differentiation-related protein	-0.23604	-1.72202	6.53991e-06	2.4397	1.39027
NEDD4L	212445_s_at	neural precursor cell expressed, developmentally down-regulated 4-like	-0.23037	-1.69967	7e-05	1.3687	0.79021
CYP1B1	202436_s_at	cytochrome P450, family 1, subfamily B, polypeptide 1	-0.22962	-1.69678	4e-05	1.09577	0.63372
ARL7	202208_s_at	ADP-ribosylation factor-like 7	-0.22829	-1.69156	0.00353	0.95117	0.55178
SOX9	202935_s_at	SRY (sex determining region Y)-box 9 (campomelic dysplasia, autosomal sex-reversal)	-0.22745	-1.6883	0.00016	0.70649	0.41064
SSX2IP	203016_s_at	synovial sarcoma, X breakpoint 2 interacting protein	-0.22557	-1.68102	0.00049	0.95811	0.5593
FZD7	203706_s_at	frizzled homolog 7 (Drosophila)	-0.225	-1.67882	7e-05	0.8188	0.4786
EIF5A	201123_s_at	eukaryotic translation initiation factor 5A	-0.22333	-1.67236	5.78932e-11	6.29094	3.69135
TNFRSF21	214581_x_at	tumor necrosis factor receptor superfamily, member 21	-0.22241	-1.66881	2.04453e-08	1.90168	1.11823
NFIB	209289_at	nuclear factor I/B	-0.22226	-1.66824	0.00349	0.45199	0.26587
KIAA0239	212660_at	KIAA0239 protein	-0.22216	-1.66785	0.00066	1.19473	0.70293
ID1	208937_s_at	inhibitor of DNA binding 1, dominant negative helix-loop-helix protein	-0.22153	-1.66546	1.56076e-13	5.23621	3.0852
EDG2	204037_at	endothelial differentiation, lysophosphatidic acid G-protein-coupled receptor, 2	-0.21996	-1.65942	0.00031	1.05875	0.62609
RAI3	203108_at	retinoic acid induced 3	-0.21858	-1.65417	0.00039	1.40285	0.83221
HSF2	209657_s_at	heat shock transcription factor 2	-0.21582	-1.64371	0.00358	0.59416	0.35471
TIMP3	201150_s_at	tissue inhibitor of metalloproteinase 3 (Sorsby fundus dystrophy, pseudoinflammatory)	-0.2157	-1.64322	0.00188	0.81904	0.48911
EDG2	204036_at	endothelial differentiation, lysophosphatidic acid G-protein-coupled receptor, 2	-0.21556	-1.64272	1.28129e-08	2.17522	1.29939
ARL7	202206_at	ADP-ribosylation factor-like 7	-0.21504	-1.64076	1.4069e-08	2.50669	1.49918
BCL2L1	206665_s_at	BCL2-like 1	-0.21472	-1.63952	1e-05	1.23645	0.74005
RAD17	207405_s_at	RAD17 homolog (S. pombe)	-0.21456	-1.63894	0.00544	0.48615	0.29108
PHLDA1	217997_at	pleckstrin homology-like domain, family A, member 1	-0.21294	-1.63282	2.18297e-10	3.59807	2.16237
ADRB2	206170_at	adrenergic, beta-2-, receptor, surface	-0.21247	-1.63105	5.41684e-06	1.3665	0.82213
MBNL2	203640_at	muscleblind-like 2 (Drosophila)	-0.21083	-1.62489	0.00191	0.70155	0.42368
DIPA	204610_s_at	hepatitis delta antigen-interacting protein A	-0.20785	-1.61379	0.00716	0.95245	0.57916
LDLR	202068_s_at	low density lipoprotein receptor (familial hypercholesterolemia)	-0.20695	-1.61045	7.6859e-08	2.48652	1.51511
SLK	206875_s_at	Ste20-related serine/threonine kinase	-0.20583	-1.60629	0.00192	0.49515	0.30249
QKI	212263_at	quaking homolog, KH domain RNA binding (mouse)	-0.20371	-1.59851	0.00504	0.7623	0.46796
SERPINB1	213572_s_at	serine (or cysteine) proteinase inhibitor, clade B (ovalbumin), member 1	-0.19955	-1.58327	0.00109	0.87361	0.54146
GAS2L1	209729_at	growth arrest-specific 2 like 1	-0.19619	-1.57103	0.00294	1.4783	0.92337
SLC7A11	209921_at	solute carrier family 7, (cationic amino acid transporter, y+ system) member 11	-0.19482	-1.56612	0.00102	1.37854	0.86376
PPP3R1	204506_at	protein phosphatase 3 (formerly 2B), regulatory subunit B, 19kDa, alpha isoform (calcineurin B, type I)	-0.19332	-1.56071	0.00768	0.66856	0.42035
NFIL3	203574_at	nuclear factor, interleukin 3 regulated	-0.19322	-1.56033	7e-05	0.97723	0.61458
MID1	203637_s_at	midline 1 (Opitz/BBB syndrome)	-0.19301	-1.55959	0.00481	0.7052	0.44371
SYNJ2	212828_at	synaptojanin 2	-0.1926	-1.55813	0.00016	1.32653	0.83544
NUP62	202153_s_at	nucleoporin 62kDa	-0.19246	-1.55762	0.0008	1.8827	1.1861
AIM1	212543_at	absent in melanoma 1	-0.18987	-1.54837	0.00164	0.79812	0.50582
P5326	221534_at	hypothetical protein p5326	-0.18869	-1.54415	0.00344	1.99431	1.26737
FER1L3	201798_s_at	fer-1-like 3, myoferlin (C. elegans)	-0.18705	-1.53833	5.25813e-10	5.82786	3.71758
BRIX	219177_at	BRIX	-0.18691	-1.53784	0.0021	0.88651	0.56569
RIN2	209684_at	Ras and Rab interactor 2	-0.18658	-1.53668	4.48871e-06	2.93499	1.87424
LMNB1	203276_at	lamin B1	-0.1862	-1.53532	0.0002	1.18557	0.75775
IDH1	201193_at	isocitrate dehydrogenase 1 (NADP+), soluble	-0.18342	-1.52552	0.00052	1.23642	0.79533
SNK	201939_at	serum-inducible kinase	-0.18291	-1.52374	1.20007e-06	1.84256	1.18662
RFC1	208021_s_at	replication factor C (activator 1) 1, 145kDa	-0.18248	-1.52223	0.00773	0.77521	0.49973
FLJ22104	222209_s_at	hypothetical protein FLJ22104	-0.18087	-1.5166	0.00999	0.5154	0.33348
CENTB2	212476_at	centaurin, beta 2	-0.18024	-1.51439	0.0007	0.93662	0.60691
SH3BP4	222258_s_at	SH3-domain binding protein 4	-0.17675	-1.50228	9e-05	1.81548	1.18588
SOX9	202936_s_at	SRY (sex determining region Y)-box 9 (campomelic dysplasia, autosomal sex-reversal)	-0.17666	-1.50198	6e-05	1.57691	1.03025
FLJ22625	220495_s_at	hypothetical protein FLJ22625	0.17665	1.50193	0.00018	0.72371	1.06663
ATP5O	216954_x_at	ATP synthase, H+ transporting, mitochondrial F1 complex, O subunit (oligomycin sensitivity conferring protein)	0.17711	1.50354	0.00179	0.63231	0.93292
HERPUD1	217168_s_at	homocysteine-inducible, endoplasmic reticulum stress-inducible, ubiquitin-like domain member 1	0.17899	1.51005	0.0013	1.06969	1.58507
ATP5I	209492_x_at	ATP synthase, H+ transporting, mitochondrial F0 complex, subunit e	0.17991	1.51324	2e-05	1.96509	2.91804
MAP2K1IP1	217971_at	mitogen-activated protein kinase kinase 1 interacting protein 1	0.18051	1.51533	0.0003	1.03984	1.54624
NKX3-1	209706_at	NK3 transcription factor related, locus 1 (Drosophila)	0.1806	1.51565	0.00018	0.72266	1.07481
IL13RA1	210904_s_at	interleukin 13 receptor, alpha 1	0.1807	1.51599	0.0008	0.57461	0.85481
KIAA0143	212149_at	KIAA0143 protein	0.18079	1.5163	7e-05	2.00683	2.98606
CKLF	219161_s_at	chemokine-like factor	0.18079	1.51633	2.16307e-06	1.97003	2.93134
P4HA2	202733_at	procollagen-proline, 2-oxoglutarate 4-dioxygenase (proline 4-hydroxylase), alpha polypeptide II	0.18134	1.51824	5e-05	1.14927	1.71223
LOC284106	213551_x_at	hypothetical protein LOC284106	0.18143	1.51855	0.00463	0.95	1.41564
KLF4	220266_s_at	Kruppel-like factor 4 (gut)	0.18196	1.52042	0.00542	0.54984	0.82036
TPM1	210987_x_at	Human tropomyosin mRNA, complete cds.	0.18224	1.52139	2.89548e-07	2.94191	4.3921
GRB10	209409_at	growth factor receptor-bound protein 10	0.18378	1.52678	2e-05	1.24681	1.868
JMJ	203297_s_at	jumonji homolog (mouse)	0.18409	1.52787	0.00015	0.98147	1.47151
222280_at	222280_at	Sapiens cDNA FLJ34713 fis, clone MESAN2004138.	0.1841	1.52792	0.00757	0.55129	0.82658
HES1	203394_s_at	hairy and enhancer of split 1, (Drosophila)	0.18475	1.5302	0.00085	0.62599	0.93998
IL8	202859_x_at	interleukin 8	0.18521	1.53183	2e-05	1.05576	1.587
COX7BP1	217329_x_at	Homo sapiens cytochrome c oxidase subunit VIIb (COX7BP1) pseudogene, complete sequence.	0.18535	1.53234	0.00067	1.16491	1.75165
SPEC1	218157_x_at	small protein effector 1 of Cdc42	0.18615	1.53515	1e-05	1.56371	2.35562
SLC4A2	202111_at	solute carrier family 4, anion exchanger, member 2 (erythrocyte membrane protein band 3-like 1)	0.18754	1.54007	0.00201	0.9401	1.42074
KRTHB1	213711_at	keratin, hair, basic, 1	0.18756	1.54013	8.97031e-06	5.03919	7.61586
STK38L	212572_at	serine/threonine kinase 38 like	0.18825	1.54257	0.00029	0.75432	1.14184
C1QDC1	218456_at	C1q domain containing 1	0.18948	1.54696	7.86232e-06	1.3458	2.04296
GTPBP2	221050_s_at	GTP binding protein 2	0.18979	1.54805	0.00493	0.76727	1.16556
COX7B	202110_at	cytochrome c oxidase subunit VIIb	0.18991	1.5485	3.46292e-09	5.20597	7.91067
GG2-1	210260_s_at	TNF-induced protein	0.1904	1.55025	0.00012	0.93748	1.42615
TPM1	206116_s_at	tropomyosin 1 (alpha)	0.19044	1.55038	3e-05	1.202	1.8287
SS18	202816_s_at	synovial sarcoma translocation, chromosome 18	0.1905	1.55059	1.92995e-06	1.33899	2.03738
CKLF	221058_s_at	chemokine-like factor	0.19282	1.5589	0.00145	1.54118	2.35761
KIAA0233	202771_at	KIAA0233 gene product	0.19362	1.56178	3.49815e-06	2.75077	4.21575
GRB10	210999_s_at	growth factor receptor-bound protein 10	0.19379	1.56238	0.00627	0.57773	0.88575
SLC29A1	201801_s_at	solute carrier family 29 (nucleoside transporters), member 1	0.19496	1.56659	2.13632e-07	1.90452	2.92779
SLC7A6	203578_s_at	solute carrier family 7 (cationic amino acid transporter, y+ system), member 6	0.19728	1.57501	0.00844	0.36551	0.56491
LIF	205266_at	leukemia inhibitory factor (cholinergic differentiation factor)	0.19756	1.576	7e-05	1.46161	2.26041
RIL	214175_x_at	LIM domain protein	0.19859	1.57975	0.00881	0.72125	1.11808
BIN1	214439_x_at	bridging integrator 1	0.19924	1.58214	0.00273	0.75516	1.17242
SARA1	201543_s_at	SAR1a gene homolog 1 (S. cerevisiae)	0.19978	1.5841	6e-05	1.13184	1.75941
JMJD1	212689_s_at	jumonji domain containing 1	0.20156	1.5906	0.0006	0.56607	0.88354
ITGAV	202351_at	integrin, alpha V (vitronectin receptor, alpha polypeptide, antigen CD51)	0.20198	1.59214	6e-05	0.91469	1.42908
PLAU	205479_s_at	plasminogen activator, urokinase	0.20228	1.59322	3.43228e-07	4.34792	6.79763
CD58	205173_x_at	CD58 antigen, (lymphocyte function-associated antigen 3)	0.20396	1.59941	5.24378e-10	2.10316	3.30091
syndecan-1	201286_at	H.sapiens syndecan-1 gene (exons 2-5).	0.204	1.59957	0.00013	0.80861	1.26923
SMAP-5	221423_s_at	golgi membrane protein SB140	0.20406	1.5998	0.00041	0.61223	0.96113
C6orf145	212923_s_at	chromosome 6 open reading frame 145	0.20432	1.60075	9e-05	0.97484	1.53129
JAG1	209099_x_at	jagged 1 (Alagille syndrome)	0.2044	1.60102	2.01962e-09	2.87765	4.521
MSCP	221920_s_at	mitochondrial solute carrier protein	0.20534	1.60449	0.00166	0.54518	0.85837
MCFD2	212246_at	multiple coagulation factor deficiency 2	0.20534	1.6045	4.99847e-07	1.39965	2.20374
FOXF2	206377_at	forkhead box F2	0.20725	1.61158	4.12593e-07	1.19469	1.88934
SNAI2	213139_at	snail homolog 2 (Drosophila)	0.2075	1.6125	2.81843e-07	1.27196	2.01268
FHOD1	218530_at	formin homology 2 domain containing 1	0.2096	1.62031	0.00032	0.78809	1.25307
TGFB1	203085_s_at	transforming growth factor, beta 1 (Camurati-Engelmann disease)	0.20961	1.62035	8.99786e-06	1.40958	2.24129
JMJ	203298_s_at	jumonji homolog (mouse)	0.21017	1.62243	4.89138e-06	1.23038	1.95887
CLIC3	219529_at	chloride intracellular channel 3	0.2102	1.62255	0.00651	0.34943	0.55636
RGS10	204319_s_at	regulator of G-protein signalling 10	0.21152	1.62749	1.50809e-06	2.89152	4.61789
SMTN	207390_s_at	smoothelin	0.21155	1.62761	0.00012	0.88382	1.4116
PCTK2	221918_at	PCTAIRE protein kinase 2	0.21337	1.63443	2.6071e-09	1.46196	2.34477
SS18	209954_x_at	synovial sarcoma translocation, chromosome 18	0.21419	1.63755	0.00367	0.81078	1.30287
VMP1	220990_s_at	likely ortholog of rat vacuole membrane protein 1	0.21468	1.63938	3.5762e-09	2.11541	3.4031
DKFZP434B044	221541_at	hypothetical protein DKFZp434B044	0.2147	1.63947	0.00626	0.46233	0.7438
UMPK	209825_s_at	uridine monophosphate kinase	0.21608	1.64469	2.68188e-09	2.79814	4.51598
LAMB3	209270_at	laminin, beta 3	0.21694	1.64792	1.15639e-09	2.35159	3.80274
SLC29A1	201802_at	solute carrier family 29 (nucleoside transporters), member 1	0.21975	1.65865	6.80806e-06	1.66066	2.70293
THBS1	201110_s_at	thrombospondin 1	0.22072	1.66235	1.5675e-08	1.3901	2.26761
IMP-3	203820_s_at	IGF-II mRNA-binding protein 3	0.22088	1.66293	5.38675e-11	1.32363	2.15994
DVL1	203230_at	dishevelled, dsh homolog 1 (Drosophila)	0.22262	1.66964	0.00202	0.76564	1.25443
SAS	203226_s_at	sarcoma amplified sequence	0.22367	1.67369	0.00327	0.54061	0.88789
PLAUR	211924_s_at	plasminogen activator, urokinase receptor	0.22425	1.67591	0.00011	2.00932	3.30445
PLOD2	202619_s_at	procollagen-lysine, 2-oxoglutarate 5-dioxygenase (lysine hydroxylase) 2	0.2243	1.6761	2.13572e-07	1.11438	1.83288
PTD002	218439_s_at	PTD002 protein	0.22642	1.6843	5e-05	1.2562	2.07625
CD58	216942_s_at	CD58 antigen, (lymphocyte function-associated antigen 3)	0.22733	1.68783	7.70792e-06	0.87543	1.44993
LOC54499	211098_x_at	putative membrane protein	0.22779	1.68962	0.00495	0.7767	1.28778
KIAA0692	212201_at	KIAA0692 protein	0.22843	1.69213	0.00016	0.60161	0.99897
GLEPP1	211600_at	Human glomerular epithelial protein 1 (GLEPP1) mRNA, complete cds.	0.22888	1.69387	2.76363e-09	3.27103	5.43706
NDST1	202607_at	N-deacetylase/N-sulfotransferase (heparan glucosaminyl) 1	0.22947	1.69616	0.0018	0.53121	0.88417
CD58	211744_s_at	CD58 antigen, (lymphocyte function-associated antigen 3)	0.23014	1.69879	2.84708e-08	1.13282	1.88842
SGK	201739_at	serum/glucocorticoid regulated kinase	0.23168	1.70485	6.39327e-07	1.32556	2.21761
GRB10	209410_s_at	growth factor receptor-bound protein 10	0.23188	1.70562	0.00085	0.5932	0.99285
IL11	206924_at	interleukin 11	0.23378	1.71307	9.65767e-07	1.30113	2.18725
IRF7	208436_s_at	interferon regulatory factor 7	0.23439	1.7155	0.00338	0.39389	0.66307
MSCP	218136_s_at	mitochondrial solute carrier protein	0.23506	1.71816	6e-05	0.64066	1.08017
PLAU	211668_s_at	plasminogen activator, urokinase	0.23602	1.72196	3.73392e-12	5.26148	8.89058
RAI	218849_s_at	RelA-associated inhibitor	0.23954	1.73597	3e-05	0.8609	1.46655
ARFGAP1	217888_s_at	ADP-ribosylation factor GTPase activating protein 1	0.24066	1.74045	1e-05	0.87956	1.5022
SULT1A2	211385_x_at	sulfotransferase family, cytosolic, 1A, phenol-preferring, member 2	0.24087	1.74129	0.00174	0.41489	0
MGC13033	209688_s_at	hypothetical protein MGC13033	0.24404	1.75405	0.0054	0.32955	0.56723
MMP14	202827_s_at	matrix metalloproteinase 14 (membrane-inserted)	0.248	1.77009	0.00162	0.64971	1.12853
PTPRE	221840_at	protein tyrosine phosphatase, receptor type, E	0.25018	1.77903	1.66454e-06	0.58648	1.02385
TP53I3	210609_s_at	tumor protein p53 inducible protein 3	0.25111	1.78285	8e-05	0.60371	1.0562
SMTN	209427_at	smoothelin	0.25146	1.78427	0.00648	0.59119	1.03511
PPARD	208044_s_at	peroxisome proliferative activated receptor, delta	0.25328	1.79178	0.00367	0.28987	0.50967
TFIP11	213608_s_at	tuftelin interacting protein 11	0.25425	1.79578	0.00583	0.71373	1.25772
RIL	211564_s_at	LIM domain protein	0.25494	1.79862	3e-05	0.72912	1.28687
hFE65L	40148_at	Human FE65-like protein (hFE65L) mRNA, partial cds.	0.25507	1.79916	2.26139e-06	0.43577	0.76935
FLJ10357	220326_s_at	hypothetical protein FLJ10357	0.26082	1.82316	0.00426	0.39529	0.7072
IL8	211506_s_at	Homo sapiens interleukin 8 C-terminal variant (IL8) mRNA, complete cds.	0.26181	1.82728	0.00727	0.23971	0.42982
MONDOA	202519_at	Mlx interactor	0.26409	1.83693	9.00817e-06	1.10393	1.98991
VEGF	210512_s_at	vascular endothelial growth factor	0.26545	1.8427	1.29749e-08	1.70269	3.07886
GLIPR1	204222_s_at	GLI pathogenesis-related 1 (glioma)	0.2661	1.84544	0.00025	0.51247	0.92804
FLJ13291	203579_s_at	hypothetical protein FLJ13291	0.26646	1.84697	7.79264e-06	0.53451	0.96875
FZR1	209414_at	Fzr1 protein	0.27103	1.86652	0.00479	0.23065	0.42246
DSIPI	208763_s_at	delta sleep inducing peptide, immunoreactor	0.27221	1.87159	0.00187	0.34547	0.63448
C8FW	202241_at	phosphoprotein regulated by mitogenic pathways	0.276	1.888	0.0002	0.46104	0.85416
SDC1	201287_s_at	syndecan 1	0.27899	1.90105	2.1642e-06	1.14987	2.14508
COL4A2	211964_at	collagen, type IV, alpha 2	0.27918	1.90185	3.87787e-09	2.07508	3.87268
TUFT1	205807_s_at	tuftelin 1	0.28303	1.91882	2.53456e-15	1.65445	3.11522
LTBP2	204682_at	latent transforming growth factor beta binding protein 2	0.28896	1.94519	0.00281	0.2992	0.57112
51158_at	51158_at	Cluster Incl. AI801973:tx29d05.x1 Homo sapiens cDNA, 3 end /clone=IMAGE-2270985 /clone_end=3 /gb=AI801973 /gi=5367445 /ug=Hs.27373 /len=532	0.29184	1.95813	0.00749	0.17116	0.32889
TCF8	208078_s_at	transcription factor 8 (represses interleukin 2 expression)	0.292	1.95886	3.68889e-07	0.54845	1.05424
KIAA0692	212200_at	KIAA0692 protein	0.29236	1.96049	8.62477e-06	0.46077	0.88644
ABL1	202123_s_at	v-abl Abelson murine leukemia viral oncogene homolog 1	0.29356	1.96591	2.19112e-11	2.03636	3.92843
PTPRK	203038_at	protein tyrosine phosphatase, receptor type, K	0.29523	1.97347	1.61328e-10	1.04061	2.0152
60474_at	60474_at	Cluster Incl. AA469071:ne17f11.s1 Homo sapiens cDNA, 3 end /clone=IMAGE-881517 /clone_end=3 /gb=AA469071 /gi=2195605 /ug=Hs.180479 /len=758	0.29564	1.97534	1.4382e-06	0.36462	0.70678
FLJ20701	219093_at	hypothetical protein FLJ20701	0.29669	1.98009	0.00047	0.28322	0.55032
KIAA1055	212796_s_at	KIAA1055 protein	0.29679	1.98056	7.13766e-08	0.796	1.54705
HMOX1	203665_at	heme oxygenase (decycling) 1	0.29905	1.99088	0.00105	0.40934	0.7997
FLJ11560	207765_s_at	hypothetical protein FLJ11560	0.30042	1.9972	0.00573	0.28645	0.5614
ARHF	219045_at	ras homolog gene family, member F (in filopodia)	0.30316	2.00984	3e-05	0.66469	1.31094
IMP-3	203819_s_at	IGF-II mRNA-binding protein 3	0.30385	2.01304	7.34143e-10	0.819	1.61784
KIAA0493	222001_x_at	KIAA0493 protein	0.30619	2.02391	1e-05	0.74836	1.48629
CLDN4	201428_at	claudin 4	0.30993	2.04142	0.00144	0.38039	0.76201
CHST3	209834_at	carbohydrate (chondroitin 6) sulfotransferase 3	0.31438	2.06241	9e-05	0.56852	1.1506
C4ST	219634_at	chondroitin 4-sulfotransferase	0.31508	2.06575	1.16824e-07	0.55897	1.13309
NET1	201829_at	neuroepithelial cell transforming gene 1	0.31805	2.07992	4.63088e-15	0.97439	1.98875
COL5A1	203325_s_at	collagen, type V, alpha 1	0.3199	2.08883	0.00919	0.33319	0.68296
ABCA1	203504_s_at	ATP-binding cassette, sub-family A (ABC1), member 1	0.32575	2.11714	0.00146	0.19336	0.40172
MGC14376	214696_at	hypothetical protein MGC14376	0.33017	2.13881	2.53612e-10	0.86283	1.81091
NET1	201830_s_at	neuroepithelial cell transforming gene 1	0.33276	2.15158	1.89936e-16	2.06166	4.35285
FSTL3	203592_s_at	follistatin-like 3 (secreted glycoprotein)	0.33566	2.16603	4e-05	0.50227	1.06758
THBS1	201108_s_at	thrombospondin 1	0.33694	2.17239	1.94855e-16	2.45427	5.23191
TAGLN	205547_s_at	transgelin	0.33949	2.18521	4.66214e-21	1.40732	3.01777
RGS3	203823_at	regulator of G-protein signalling 3	0.34515	2.21385	1.76159e-09	0.99427	2.15999
STARD13	213103_at	START domain containing 13	0.34668	2.22167	0.00106	0.27899	0.60823
PIK3CD	203879_at	phosphoinositide-3-kinase, catalytic, delta polypeptide	0.34873	2.2322	7.15332e-13	0.76413	1.67378
C20orf42	218796_at	chromosome 20 open reading frame 42	0.3557	2.26827	0.00657	0.34286	0.76315
COL5A1	212489_at	collagen, type V, alpha 1	0.35866	2.28383	0.00101	0.19798	0.4437
BPGM	203502_at	2,3-bisphosphoglycerate mutase	0.35911	2.28615	1.91483e-07	0.24041	0.53934
CDKN1A	202284_s_at	cyclin-dependent kinase inhibitor 1A (p21, Cip1)	0.36039	2.29293	1.10658e-08	1.15329	2.59495
COL4A2	211966_at	collagen, type IV, alpha 2	0.3605	2.29353	8.72178e-13	0.85181	1.91711
BMPR2	210214_s_at	bone morphogenetic protein receptor, type II (serine/threonine kinase)	0.36093	2.2958	7e-05	0.22992	0.51797
PLEK2	218644_at	pleckstrin 2	0.36251	2.30413	1.71717e-10	1.22517	2.77014
SERPINE1	202627_s_at	serine (or cysteine) proteinase inhibitor, clade E (nexin, plasminogen activator inhibitor type 1), member 1	0.36273	2.30531	4.05742e-24	6.336	14.3332
HSF2BP	207020_at	heat shock transcription factor 2 binding protein	0.36477	2.31619	9.60033e-06	0.30507	0.6934
ANXA8	203074_at	annexin A8	0.3677	2.33183	3.39328e-15	1.20122	2.74865
COL5A1	212488_at	collagen, type V, alpha 1	0.37099	2.3496	2.90809e-06	0.53271	1.22824
JAG1	209098_s_at	jagged 1 (Alagille syndrome)	0.37124	2.35094	1.23505e-07	0.39064	0.9012
THBS1	201109_s_at	thrombospondin 1	0.37151	2.35237	4.06873e-17	2.29665	5.30153
C20orf16	210357_s_at	chromosome 20 open reading frame 16	0.37243	2.35736	0.00163	0.63454	1.46785
SLC19A2	209681_at	solute carrier family 19 (thiamine transporter), member 2	0.38161	2.40776	2.79993e-12	0.43732	1.03327
FLJ11560	211433_x_at	hypothetical protein FLJ11560	0.38457	2.42421	9e-05	0.34064	0.81033
VEGF	210513_s_at	vascular endothelial growth factor	0.38628	2.43378	2.70799e-10	0.62357	1.48924
GADD45B	207574_s_at	growth arrest and DNA-damage-inducible, beta	0.394	2.47744	5.07083e-22	1.44139	3.50418
PPARD	37152_at	peroxisome proliferative activated receptor, delta	0.39418	2.47847	0.00546	0.29531	0.71822
COL4A1	211980_at	collagen, type IV, alpha 1	0.39914	2.5069	2.01863e-21	1.15241	2.83494
IL11	206926_s_at	interleukin 11	0.40338	2.53149	1.15942e-08	0.73108	1.81611
VEGF	212171_x_at	vascular endothelial growth factor	0.40354	2.53245	3.80885e-11	1.21238	3.01286
GADD45B	209305_s_at	growth arrest and DNA-damage-inducible, beta	0.40499	2.54089	8.73862e-12	0.72044	1.79633
NET-2	219274_at	transmembrane 4 superfamily member tetraspan NET-2	0.40633	2.54874	0.00072	0.11867	0.29681
PKIA	204612_at	protein kinase (cAMP-dependent, catalytic) inhibitor alpha	0.40892	2.56398	2.39117e-07	0.39399	0.99129
ITGA5	201389_at	integrin, alpha 5 (fibronectin receptor, alpha polypeptide)	0.41855	2.62152	1e-05	0.38931	1.0015
ACOX3	204241_at	acyl-Coenzyme A oxidase 3, pristanoyl	0.41984	2.6293	0.0008	0.17665	0.45579
SPHK1	219257_s_at	sphingosine kinase 1	0.42638	2.66922	3.31068e-14	0.78026	2.04372
DJ465N24.2.1	209006_s_at	hypothetical protein dJ465N24.2.1	0.43075	2.69616	0.00288	0.11041	0.29212
DAAM1	216060_s_at	dishevelled associated activator of morphogenesis 1	0.4405	2.75741	3e-05	0.18885	0.51099
THBS1	201107_s_at	thrombospondin 1	0.44884	2.81086	3.28398e-10	0.47017	1.29687
COL7A1	204136_at	collagen, type VII, alpha 1 (epidermolysis bullosa, dystrophic, dominant and recessive)	0.45006	2.81878	9.33711e-16	0.77235	2.13637
GADD45B	209304_x_at	growth arrest and DNA-damage-inducible, beta	0.45174	2.82969	3.12243e-14	0.89572	2.4872
MADH7	204790_at	MAD, mothers against decapentaplegic homolog 7 (Drosophila)	0.45694	2.86381	8.03095e-07	0.21407	0.6016
NCF2	209949_at	neutrophil cytosolic factor 2 (65kDa, chronic granulomatous disease, autosomal 2)	0.45918	2.87857	1.0013e-06	0.3079	0.86974
ADAM19	209765_at	a disintegrin and metalloproteinase domain 19 (meltrin beta)	0.46006	2.88444	1.21063e-17	0.79911	2.26187
RIL	218691_s_at	LIM domain protein	0.48055	3.02376	0.0087	0.07706	0.22866
PTPRR	210675_s_at	protein tyrosine phosphatase, receptor type, R	0.48361	3.04514	0.00021	0.14228	0.42515
FURIN	201945_at	furin (paired basic amino acid cleaving enzyme)	0.49523	3.12775	0.00517	0.22379	0.68686
SERPINE1	202628_s_at	serine (or cysteine) proteinase inhibitor, clade E (nexin, plasminogen activator inhibitor type 1), member 1	0.50823	3.22275	2.71237e-34	3.27586	10.3598
TGFBI	201506_at	transforming growth factor, beta-induced, 68kDa	0.53044	3.39189	2.35142e-31	1.49284	4.96882
EDN1	218995_s_at	endothelin 1	0.53762	3.44841	1.04528e-07	0.32398	1.09632
BHLHB2	201170_s_at	basic helix-loop-helix domain containing, class B, 2	0.53935	3.46219	4.07778e-43	1.40499	4.77336
ARHB	212099_at	HepG2 3' region cDNA, clone hmd1f06.	0.54225	3.48538	1.14597e-28	0.75259	2.57398
COL7A1	217312_s_at	Homo sapiens (clones: CW52-2, CW27-6, CW15-2, CW26-5, 11-67) collagen type VII intergenic region and (COL7A1) gene, complete cds.	0.55857	3.61885	6.09204e-06	0.41797	1.48428
WNT5B	221029_s_at	wingless-type MMTV integration site family, member 5B	0.56485	3.67156	1e-05	0.22829	0.82251
BHLHB2	201169_s_at	basic helix-loop-helix domain containing, class B, 2	0.58882	3.87989	2.86798e-17	0.38432	1.46324
TMEPAI	217875_s_at	transmembrane, prostate androgen induced RNA	0.59603	3.94486	8.62675e-32	1.10743	4.28693
VEGF	211527_x_at	vascular endothelial growth factor	0.59693	3.95304	2.10568e-07	0.32519	1.26146
STC1	204597_x_at	stanniocalcin 1	0.61677	4.13785	7.27637e-06	0.12338	0.50097
ULK1	209333_at	unc-51-like kinase 1 (C. elegans)	0.61755	4.14527	0.00277	0.09977	0.40586
LAMC2	202267_at	laminin, gamma 2	0.62423	4.20952	2.49336e-23	0.57528	2.37635
FLJ10901	219010_at	hypothetical protein FLJ10901	0.63283	4.29368	1.89129e-06	0.17491	0.73694
RRAD	204803_s_at	Ras-related associated with diabetes	0.68729	4.86736	3e-05	0.09179	0.43842
JUNB	201473_at	jun B proto-oncogene	0.68978	4.89527	7.84505e-12	0.23752	1.14099
LOC283537	214719_at	hypothetical protein LOC283537	0.71217	5.15432	3e-05	0.09594	0.48524
DDB2	203409_at	damage-specific DNA binding protein 2, 48kDa	0.7213	5.26376	1.27678e-39	0.61772	3.19069
217591_at	217591_at	Homo sapiens transcribed sequence with weak similarity to protein ref:NP_060265.1 (H.sapiens) hypothetical protein FLJ20378 [Homo sapiens]	0.73046	5.37605	0.00594	0.06018	0.31745
LAMC2	207517_at	laminin, gamma 2	0.73344	5.41304	0.00607	0.03889	0.20655
ANGPTL4	221009_s_at	angiopoietin-like 4	0.81162	6.48071	3.88153e-13	0.18258	1.16109
NEDD9	202150_s_at	neural precursor cell expressed, developmentally down-regulated 9	0.84281	6.9633	0.00017	0.06054	0.4137
COL4A1	211981_at	collagen, type IV, alpha 1	0.87747	7.54167	1.14415e-06	0.14957	1.10694
dJ761I2.1	202149_at	Human DNA sequence from clone RP4-761I2 on chromosome 6 Contains 3' part of the gene for enhancer of filamentation (HEF1), ESTs, STSs and CpG islands, complete sequence.	0.8787	7.56318	2e-05	0.03458	0.25663
COL1A1	202310_s_at	collagen, type I, alpha 1	1.1626	14.5413	7.28046e-09	0.0403	0.57506
CGB	205387_s_at	chorionic gonadotropin, beta polypeptide	1.55673	36.0352	5.24529e-23	0.03659	1.29403
