# Supplementary material for: HER-2 overexpression differentially alters transforming growth factor-β responses in luminal versus mesenchymal human breast cancer cells
Source: Breast Cancer Res. 2005 Nov 8;7(6):R1058–79. doi: 10.1186/bcr1343 (PMC1410754; doi:10.1186/bcr1343)
Supplement: Additional File 8 — A table (Excel file) listing the effects of 6 h TGF-β exposure on MDA-MB-231 H2 cells. It includes 306 elements (1.4% of total) up- or down-regulated greater than 1.5-fold with a p-value < 0.01. [file bcr1343-S8.xls]

## Sheet: 22509
Table TS8
Primary Sequence Name	Sequence Code	Sequence Description	Log(Ratio)	Fold Change	P-value	Intensity1	Intensity2
BMP-4	211518_s_at	Homo sapiens BMP-4 mRNA for bone morphogenetic protein 4, complete cds.	-0.95946	-9.10868	2.66721e-13	1.92539	0.20885
CLCN4	205149_s_at	chloride channel 4	-0.93543	-8.61847	0.0079	0.29534	0.03386
EVI2B	211742_s_at	ecotropic viral integration site 2B	-0.8701	-7.41487	2.78759e-17	0.7333	0.09771
SECTM1	213716_s_at	secreted and transmembrane 1	-0.83924	-6.90628	0.00572	0.24251	0.03469
PTX3	206157_at	pentaxin-related gene, rapidly induced by IL-1 beta	-0.83532	-6.8441	0	2.34221	0.33813
SPRY1	212558_at	UI-H-BI4-aop-c-11-0-UI.s1 NCI_CGAP_Sub8 Homo sapiens cDNA clone IMAGE:3085461 3', mRNA sequence.	-0.83094	-6.77544	7.20909e-08	0.71579	0.10438
HAS2	206432_at	hyaluronan synthase 2	-0.80655	-6.4055	0.00315	0.27565	0.04252
MBP	210136_at	myelin basic protein	-0.76301	-5.79438	2e-05	0.43333	0.07389
212444_at	212444_at	Sapiens, clone IMAGE:4471726, mRNA	-0.69403	-4.94341	7.12879e-15	1.77819	0.3554
KIAA1277	221885_at	KIAA1277 protein	-0.68412	-4.83188	0.00164	0.31418	0.06424
FLJ23306	218881_s_at	hypothetical protein FLJ23306	-0.68278	-4.81702	0.0088	0.3103	0.06365
EREG	205767_at	epiregulin	-0.66121	-4.58366	0.00117	0.24515	0.05284
NEDD4L	212448_at	neural precursor cell expressed, developmentally down-regulated 4-like	-0.65481	-4.51662	3e-05	0.51492	0.11264
TRB2	202478_at	tribbles homolog 2	-0.6544	-4.51232	1.10442e-06	0.62938	0.13781
ITGBL1	205422_s_at	integrin, beta-like 1 (with EGF-like repeat domains)	-0.62007	-4.16938	0.00322	0.1891	0.04481
C14orf137	219369_s_at	chromosome 14 open reading frame 137	-0.61514	-4.12229	0.00982	0.26025	0.06238
TM4SF3	203824_at	transmembrane 4 superfamily member 3	-0.60749	-4.05029	4e-05	0.35014	0.08541
LAMA5	210150_s_at	Homo sapiens, clone MGC:5311 IMAGE:2900097, mRNA, complete cds.	-0.58369	-3.83433	4.63556e-07	1.83582	0.47305
PDLIM2	219165_at	PDZ and LIM domain 2 (mystique)	-0.56906	-3.70734	3.14393e-07	0.48219	0.12851
ID3	207826_s_at	inhibitor of DNA binding 3, dominant negative helix-loop-helix protein	-0.557	-3.6058	0.00048	0.61759	0.16923
ADORA2B	205891_at	adenosine A2b receptor	-0.5347	-3.42531	3.41979e-33	3.67126	1.05897
C14orf139	219563_at	chromosome 14 open reading frame 139	-0.53342	-3.41523	0.00115	0.3146	0.09101
FOSL2	218880_at	FOS-like antigen 2	-0.53245	-3.40762	0.0011	0.3321	0.09629
SLC21A12	219911_s_at	solute carrier family 21 (organic anion transporter), member 12	-0.52312	-3.33517	3.40655e-18	2.10278	0.62294
LOC54103	213142_x_at	hypothetical protein LOC54103	-0.522	-3.32662	1.25594e-06	0.46038	0.13673
EMP1	213895_at	epithelial membrane protein 1	-0.51207	-3.2514	0.00345	0.32075	0.09747
PLS1	205190_at	plastin 1 (I isoform)	-0.51169	-3.24852	3.99798e-07	0.99095	0.30139
ACOX2	205364_at	acyl-Coenzyme A oxidase 2, branched chain	-0.50786	-3.22006	1e-05	0.48088	0.14755
TIMP3	201150_s_at	tissue inhibitor of metalloproteinase 3 (Sorsby fundus dystrophy, pseudoinflammatory)	-0.50508	-3.19951	1.22325e-09	0.97227	0.30024
INHBB	205258_at	inhibin, beta B (activin AB beta polypeptide)	-0.50208	-3.17743	2.77028e-08	1.23377	0.38364
LOC169611	213075_at	hypothetical protein LOC169611	-0.50195	-3.17653	0.00038	0.52349	0.16283
RAI3	203108_at	retinoic acid induced 3	-0.49785	-3.14666	2.9835e-13	1.68497	0.52907
EMP1	201325_s_at	epithelial membrane protein 1	-0.49523	-3.12772	1.9304e-16	1.6976	0.53626
AREG	205239_at	amphiregulin (schwannoma-derived growth factor)	-0.49068	-3.0951	0.00642	0.21953	0.07008
CITED2	207980_s_at	Cbp/p300-interacting transactivator, with Glu/Asp-rich carboxy-terminal domain, 2	-0.47873	-3.0111	1.14384e-08	0.61256	0.201
SEMA3A	206805_at	sema domain, immunoglobulin domain (Ig), short basic domain, secreted, (semaphorin) 3A	-0.47434	-2.98087	7e-05	0.43074	0.14277
EMP1	201324_at	epithelial membrane protein 1	-0.47398	-2.97837	4.49885e-24	2.09025	0.69341
MERTK	206028_s_at	c-mer proto-oncogene tyrosine kinase	-0.47373	-2.97667	0.00315	0.31245	0.10371
GPR56	212070_at	G protein-coupled receptor 56	-0.46684	-2.92981	8.49699e-08	0.88103	0.29711
FLJ12443	201818_at	hypothetical protein FLJ12443	-0.46017	-2.88519	0.0001	0.82873	0.2838
EDG2	204037_at	endothelial differentiation, lysophosphatidic acid G-protein-coupled receptor, 2	-0.45476	-2.84943	5.17771e-10	1.03163	0.35771
EDG2	204036_at	endothelial differentiation, lysophosphatidic acid G-protein-coupled receptor, 2	-0.45467	-2.84889	2.62168e-25	2.14326	0.74331
FOXA2	40284_at	forkhead box A2	-0.4512	-2.82616	4.20199e-08	0.68905	0.24089
CSF1	209716_at	colony stimulating factor 1 (macrophage)	-0.45048	-2.82149	3.77892e-06	1.75395	0.6142
PKP2	207717_s_at	plakophilin 2	-0.4504	-2.821	6e-05	0.2889	0.10118
CITED2	209357_at	Cbp/p300-interacting transactivator, with Glu/Asp-rich carboxy-terminal domain, 2	-0.4425	-2.77013	3.24541e-08	0.6388	0.22784
SAMHD1	204502_at	SAM domain and HD domain 1	-0.43652	-2.73228	0.00692	0.55248	0.19978
ICK	204569_at	intestinal cell kinase	-0.43527	-2.7244	0.00111	0.21953	0.07962
RARRES3	204070_at	retinoic acid receptor responder (tazarotene induced) 3	-0.43177	-2.70255	0.00835	0.33574	0.12274
PTGER4	204897_at	prostaglandin E receptor 4 (subtype EP4)	-0.42729	-2.67479	0.00058	0.312	0.11525
MGC14799	211767_at	hypothetical protein MGC14799	-0.42215	-2.64333	1e-05	0.6414	0.23974
ABCG2	209735_at	ATP-binding cassette, sub-family G (WHITE), member 2	-0.42031	-2.63217	0.00024	0.41475	0.15568
ROR1	205805_s_at	receptor tyrosine kinase-like orphan receptor 1	-0.419	-2.62424	0.0006	0.48732	0.18348
TBC1D8	204526_s_at	TBC1 domain family, member 8 (with GRAM domain)	-0.4181	-2.6188	3.2932e-11	1.22204	0.46105
BIRC3	210538_s_at	baculoviral IAP repeat-containing 3	-0.40691	-2.55215	0.00271	0.28331	0.10968
TIMP3	201147_s_at	tissue inhibitor of metalloproteinase 3 (Sorsby fundus dystrophy, pseudoinflammatory)	-0.40545	-2.54364	0.00016	0.51252	0.19908
KIAA0802	213358_at	KIAA0802 protein	-0.40526	-2.54252	2.32141e-10	1.14715	0.44578
EPAS1	200878_at	endothelial PAS domain protein 1	-0.40452	-2.53816	5.2552e-08	0.91279	0.35532
PPAP2B	212230_at	phosphatidic acid phosphatase type 2B	-0.40216	-2.52439	8e-05	0.49598	0.19412
TNFRSF21	218856_at	Homo sapiens tumor necrosis factor receptor superfamily, member 21 (TNFRSF21), mRNA.	-0.39892	-2.50563	4.58312e-16	4.32809	1.70667
ARHGEF2	209435_s_at	Homo sapiens, clone MGC:3182 IMAGE:3356293, mRNA, complete cds.	-0.39713	-2.49535	0.0002	1.71702	0.67985
AHNAK	211986_at	AHNAK nucleoprotein (desmoyokin)	-0.39255	-2.46916	4.77144e-13	2.4442	0.97804
CLCN4	205148_s_at	chloride channel 4	-0.39158	-2.46364	0.00232	0.43157	0.17308
ADRB2	206170_at	adrenergic, beta-2-, receptor, surface	-0.39056	-2.45789	1.67497e-11	1.14714	0.46113
HS3ST1	205466_s_at	heparan sulfate (glucosamine) 3-O-sulfotransferase 1	-0.39026	-2.45616	0.0019	0.2443	0.09827
GBP1	202269_x_at	guanylate binding protein 1, interferon-inducible, 67kDa	-0.38838	-2.44555	1.88436e-07	0.88231	0.35646
DNCH1	211928_at	dynein, cytoplasmic, heavy polypeptide 1	-0.38836	-2.44543	6.82237e-10	1.67202	0.67555
SOCS2	203373_at	suppressor of cytokine signaling 2	-0.38644	-2.43467	0.0005	0.73779	0.29941
FLJ23548	219973_at	hypothetical protein FLJ23548	-0.384	-2.421	0.00378	0.3563	0.14541
DAF	201925_s_at	decay accelerating factor for complement (CD55, Cromer blood group system)	-0.38261	-2.41331	7.54033e-11	1.38694	0.56782
LRP5	209468_at	low density lipoprotein receptor-related protein 5	-0.38244	-2.41233	0.00071	0.49863	0.20422
IGFBP1	205302_at	insulin-like growth factor binding protein 1	-0.38221	-2.41107	9.1348e-18	2.13948	0.87674
MLAT4	218717_s_at	myxoid liposarcoma associated protein 4	-0.38134	-2.40624	7.24075e-14	1.90937	0.78401
SLC7A11	209921_at	solute carrier family 7, (cationic amino acid transporter, y+ system) member 11	-0.37948	-2.39598	5.51643e-06	0.89591	0.36944
UP	203234_at	uridine phosphorylase	-0.37478	-2.37015	6.42639e-06	0.89928	0.37488
MADH3	205397_x_at	MAD, mothers against decapentaplegic homolog 3 (Drosophila)	-0.37125	-2.351	0.00664	0.50963	0.21418
GPR126	213094_at	Human DNA sequence from clone RP1-287G14 on chromosome 6q23.1-24.3, complete sequence.	-0.36868	-2.33711	3.93055e-06	0.57671	0.24381
CYP1B1	202437_s_at	cytochrome P450, family 1, subfamily B, polypeptide 1	-0.36532	-2.31912	1.06804e-10	0.70188	0.29902
TRIP-Br2	202656_s_at	transcriptional regulator interacting with the PHS-bromodomain 2	-0.36371	-2.31052	2.315e-09	1.0466	0.44755
212907_at	212907_at	Hbc647 mRNA sequence.	-0.36272	-2.30526	0.00026	0.89671	0.38433
DKFZp564A176	221538_s_at	hypothetical protein DKFZp564A176	-0.36226	-2.3028	1.49401e-08	2.02747	0.8699
EDG2	204038_s_at	endothelial differentiation, lysophosphatidic acid G-protein-coupled receptor, 2	-0.35908	-2.28602	7.0427e-09	1.59089	0.68759
FER1L3	201798_s_at	fer-1-like 3, myoferlin (C. elegans)	-0.35651	-2.27253	8.6519e-23	4.75324	2.06656
EPB41L4B	220161_s_at	erythrocyte membrane protein band 4.1 like 4B	-0.35429	-2.26092	2.39413e-14	2.20029	0.96153
LOC54103	222150_s_at	hypothetical protein LOC54103	-0.35309	-2.25469	1.75288e-06	0.51881	0.22735
LIM	203242_s_at	LIM protein (similar to rat protein kinase C-binding enigma)	-0.3505	-2.2413	0.00072	0.53129	0.23421
TRIP-Br2	202657_s_at	transcriptional regulator interacting with the PHS-bromodomain 2	-0.34825	-2.22973	2.16358e-13	1.37509	0.60932
TNFRSF21	214581_x_at	tumor necrosis factor receptor superfamily, member 21	-0.34272	-2.20153	1.42111e-14	1.72736	0.77522
CYP1B1	202435_s_at	cytochrome P450, family 1, subfamily B, polypeptide 1	-0.34157	-2.1957	0.00801	0.25316	0.11392
217678_at	217678_at	Sapiens, clone IMAGE:5300264, mRNA	-0.34058	-2.19069	0.0004	0.43717	0.19717
SOCS2	203372_s_at	suppressor of cytokine signaling 2	-0.33972	-2.18637	0.00069	0.39775	0.17974
TBL1X	213400_s_at	transducin (beta)-like 1X-linked	-0.3357	-2.16619	0.00562	0.6249	0.28503
NEDD4L	212445_s_at	neural precursor cell expressed, developmentally down-regulated 4-like	-0.33426	-2.15905	2.25616e-07	1.17725	0.53873
IRS1	204686_at	insulin receptor substrate 1	-0.33405	-2.158	2.62284e-13	1.52793	0.69955
TBC1D4	203386_at	TBC1 domain family, member 4	-0.32978	-2.13686	0.00297	0.56482	0.26116
TIMP3	201149_s_at	tissue inhibitor of metalloproteinase 3 (Sorsby fundus dystrophy, pseudoinflammatory)	-0.32756	-2.126	3e-05	0.92024	0.42767
DUSP6	208893_s_at	dual specificity phosphatase 6	-0.31809	-2.08011	0.00794	0.74041	0.35168
FST	204948_s_at	follistatin	-0.31718	-2.07579	1.51932e-07	2.2699	1.08042
FER1L3	211864_s_at	fer-1-like 3, myoferlin (C. elegans)	-0.31687	-2.07428	3.06448e-13	2.57609	1.22705
MYBL1	213906_at	v-myb myeloblastosis viral oncogene homolog (avian)-like 1	-0.3167	-2.07349	1.99566e-11	1.35104	0.64378
DAF	201926_s_at	decay accelerating factor for complement (CD55, Cromer blood group system)	-0.31616	-2.07088	1.08131e-06	1.26589	0.60396
FLJ11565	219038_at	hypothetical protein FLJ11565	-0.31612	-2.07073	1.69194e-08	1.158	0.55253
tyrosine kinase	211913_s_at	Homo sapiens transmembrane tyrosine kinase mRNA, complete cds.	-0.31598	-2.07006	0.00848	0.28978	0.13831
ADFP	209122_at	adipose differentiation-related protein	-0.31547	-2.06761	3.54411e-08	2.34736	1.12171
RHBDL2	219489_s_at	rhomboid, veinlet-like 2 (Drosophila)	-0.31343	-2.05793	4.7002e-16	3.24922	1.55997
TGFB2	209909_s_at	transforming growth factor, beta 2	-0.31341	-2.05785	0.00474	0.34924	0.16768
DUSP4	204015_s_at	dual specificity phosphatase 4	-0.31307	-2.05624	0.00016	0.95062	0.45677
MYO5C	218966_at	myosin VC	-0.3122	-2.05209	5.13594e-08	1.24826	0.601
HPCAL1	205462_s_at	hippocalcin-like 1	-0.31097	-2.0463	1.58064e-08	2.18953	1.05718
FLJ10613	205010_at	hypothetical protein FLJ10613	-0.30868	-2.03552	7.0086e-06	0.76667	0.37214
DUSP4	204014_at	dual specificity phosphatase 4	-0.30451	-2.01608	4.93229e-07	0.9168	0.4493
SLC7A5	201195_s_at	solute carrier family 7 (cationic amino acid transporter, y+ system), member 5	-0.30285	-2.00841	7.31376e-07	4.81194	2.3672
FOSL1	204420_at	FOS-like antigen 1	-0.30269	-2.00768	1.87038e-16	7.88375	3.87979
GBP1	202270_at	guanylate binding protein 1, interferon-inducible, 67kDa	-0.30151	-2.00221	8.07267e-09	0.94204	0.46486
MACF1	207358_x_at	microtubule-actin crosslinking factor 1	-0.30111	-2.00036	0.00078	0.44456	0.21958
NR2F2	209120_at	nuclear receptor subfamily 2, group F, member 2	-0.30091	-1.99946	2.17996e-13	1.88654	0.93223
TFPI	209676_at	tissue factor pathway inhibitor (lipoprotein-associated coagulation inhibitor)	-0.29838	-1.98782	0.00448	0.27882	0.13859
CENPE	205046_at	centromere protein E, 312kDa	-0.29694	-1.98124	0.00163	0.85627	0.42702
B3GALT3	211379_x_at	UDP-Gal:betaGlcNAc beta 1,3-galactosyltransferase, polypeptide 3	-0.29472	-1.97113	0.00336	0.27474	0.13771
ADM	202912_at	adrenomedullin	-0.29455	-1.97038	5.68327e-11	2.78057	1.39429
CYP1B1	202436_s_at	cytochrome P450, family 1, subfamily B, polypeptide 1	-0.29298	-1.96325	2e-05	0.82997	0.41769
BPAG1	212254_s_at	bullous pemphigoid antigen 1, 230/240kDa	-0.29168	-1.95742	8.11467e-08	1.1982	0.60481
RIP60	219041_s_at	replication initiation region protein (60kD)	-0.29085	-1.95368	0.00048	1.17594	0.5947
BPAG1	215016_x_at	bullous pemphigoid antigen 1, 230/240kDa	-0.29078	-1.95333	1.89837e-06	0.95911	0.48514
LOC221810	221911_at	hypothetical protein LOC221810	-0.29036	-1.95144	0.00206	0.4107	0.20794
CARP	206029_at	cardiac ankyrin repeat protein	-0.28986	-1.94924	7e-05	0.60933	0.30886
EVI2A	204774_at	ecotropic viral integration site 2A	-0.28432	-1.92452	1.96381e-15	2.6227	1.34646
GAS2L1	31874_at	growth arrest-specific 2 like 1	-0.28283	-1.91792	2.34872e-12	2.83493	1.46043
ALDH3A2	202054_s_at	aldehyde dehydrogenase 3 family, member A2	-0.27866	-1.89959	0.00067	0.82994	0.43167
CDC42EP3	209286_at	CDC42 effector protein (Rho GTPase binding) 3	-0.27365	-1.87782	0.00011	1.35521	0.71305
CLU	208791_at	clusterin (complement lysis inhibitor, SP-40,40, sulfated glycoprotein 2, testosterone-repressed prostate message 2, apolipoprotein J)	-0.2734	-1.87672	0.00641	0.68386	0.36003
TM4SF1	215034_s_at	transmembrane 4 superfamily member 1	-0.27339	-1.87666	4.02184e-13	2.16333	1.13895
LOC115207	212192_at	hypothetical protein BC013764	-0.27093	-1.86607	3e-05	0.6099	0.32292
FZD7	203706_s_at	frizzled homolog 7 (Drosophila)	-0.27037	-1.86366	3.05541e-07	0.97811	0.51855
FACL5	218322_s_at	fatty-acid-Coenzyme A ligase, long-chain 5	-0.26972	-1.86088	0.0006	0.69517	0.3691
216804_s_at	216804_s_at	Sapiens cDNA: FLJ23564 fis, clone LNG10773.	-0.26969	-1.86077	0.00085	1.05871	0.56215
ITGB4	204990_s_at	integrin, beta 4	-0.26938	-1.85941	0.00169	0.77208	0.41026
NR2F2	209121_x_at	nuclear receptor subfamily 2, group F, member 2	-0.26847	-1.85553	6.8902e-07	2.45948	1.30962
NR2F2	215073_s_at	nuclear receptor subfamily 2, group F, member 2	-0.26465	-1.83928	0.00031	0.40478	0.21744
GAS2L1	209729_at	growth arrest-specific 2 like 1	-0.26298	-1.83221	4.12778e-06	1.92104	1.03593
PPP1R15A	202014_at	protein phosphatase 1, regulatory (inhibitor) subunit 15A	-0.2595	-1.81763	0.00281	0.89582	0.48695
SNK	201939_at	serum-inducible kinase	-0.25942	-1.81726	4.37824e-09	1.5584	0.84729
213069_at	213069_at	Homo sapiens transcribed sequence with weak similarity to protein pir:A33533 (M.musculus) A33533 cell surface glycoprotein precursor - mouse	-0.25895	-1.81532	0.00078	0.94525	0.51447
CLECSF2	209732_at	C-type (calcium dependent, carbohydrate-recognition domain) lectin, superfamily member 2 (activation-induced)	-0.25841	-1.81305	0.00622	0.56341	0.30703
FLJ14675	212848_s_at	hypothetical protein FLJ14675	-0.25826	-1.81241	7.2969e-06	1.73753	0.9472
PYGB	201481_s_at	phosphorylase, glycogen; brain	-0.25787	-1.81081	0.00269	2.50725	1.36803
TBC1D4	203387_s_at	TBC1 domain family, member 4	-0.25739	-1.80878	2.02391e-06	1.22014	0.66649
PPARG	208510_s_at	peroxisome proliferative activated receptor, gamma	-0.25536	-1.80036	7e-05	1.01438	0.55669
COL13A1	211343_s_at	collagen, type XIII, alpha 1	-0.25409	-1.79512	5.56526e-15	5.47795	3.01504
213258_at	213258_at	Homo sapiens transcribed sequence with weak similarity to protein ref:NP_060265.1 (H.sapiens) hypothetical protein FLJ20378 [Homo sapiens]	-0.25242	-1.78823	2e-05	0.69037	0.38144
TACC2	211382_s_at	transforming, acidic coiled-coil containing protein 2	-0.25131	-1.78366	0.00027	0.8649	0.4791
PSMB8	209040_s_at	proteasome (prosome, macropain) subunit, beta type, 8 (large multifunctional protease 7)	-0.24784	-1.76944	0.00025	1.6403	0.91592
L6	209387_s_at	Human tumor antigen (L6) mRNA, complete cds.	-0.24732	-1.76734	2.30746e-10	3.07067	1.71665
THBD	203887_s_at	thrombomodulin	-0.24468	-1.75663	0.0076	0.47351	0.26633
HPCAL1	212552_at	hippocalcin-like 1	-0.24256	-1.74808	6.38655e-11	6.93355	3.9189
DUSP5	209457_at	dual specificity phosphatase 5	-0.24099	-1.74178	8.92869e-10	2.08807	1.18446
AHR	202820_at	aryl hydrocarbon receptor	-0.23987	-1.73728	0.00956	0.34397	0.19562
EEG1	213113_s_at	likely ortholog of mouse embryonic epithelial gene 1	-0.23938	-1.73531	1.64612e-08	3.41984	1.94714
PHLDA1	217997_at	pleckstrin homology-like domain, family A, member 1	-0.2383	-1.73101	1.222e-11	3.18988	1.82073
PLAT	201860_s_at	plasminogen activator, tissue	-0.23387	-1.71343	0.00017	1.21705	0.7018
KIAA0239	212660_at	KIAA0239 protein	-0.23295	-1.70982	4.52054e-06	1.34902	0.77954
DLG1	202516_s_at	discs, large (Drosophila) homolog 1	-0.23293	-1.70976	0.00831	0.34319	0.19832
NFE2L3	204702_s_at	nuclear factor (erythroid-derived 2)-like 3	-0.23169	-1.70486	4e-05	0.75547	0.43782
FAT	201579_at	FAT tumor suppressor homolog 1 (Drosophila)	-0.23136	-1.70356	3.45441e-06	1.48061	0.85872
STK10	40420_at	serine/threonine kinase 10	-0.23094	-1.70194	3e-05	0.8953	0.51975
CD97	202910_s_at	CD97 antigen	-0.22921	-1.69514	5e-05	1.73436	1.01089
BID	204493_at	BH3 interacting domain death agonist	-0.22848	-1.69231	0.00507	0.63446	0.37042
EFNB2	202668_at	ephrin-B2	-0.22806	-1.69066	4.2178e-08	1.92858	1.12707
ID1	208937_s_at	inhibitor of DNA binding 1, dominant negative helix-loop-helix protein	-0.22749	-1.68846	3.28024e-14	5.25824	3.07694
STK10	203047_at	serine/threonine kinase 10	-0.22554	-1.68088	0.00926	0.61609	0.36214
TRIM16	204341_at	tripartite motif-containing 16	-0.22484	-1.67819	7e-05	1.65276	0.97306
AIM1	212543_at	absent in melanoma 1	-0.22431	-1.67614	0.00011	0.85058	0.50139
FNBP1	212288_at	formin binding protein 1	-0.22388	-1.6745	8e-05	1.90433	1.12364
PRKDC	210543_s_at	protein kinase, DNA-activated, catalytic polypeptide	-0.2223	-1.6684	0.00118	0.77797	0.46071
FEN1	216080_s_at	Homo sapiens chromosome 11, BAC CIT-HSP-311e8 (BC269730) containing the hFEN1 gene, complete sequence.	-0.22203	-1.66736	0.00158	1.07335	0.63604
SNAPC1	205443_at	small nuclear RNA activating complex, polypeptide 1, 43kDa	-0.22171	-1.66613	2.32082e-10	3.87832	2.29987
TM4SF1	209386_at	transmembrane 4 superfamily member 1	-0.22142	-1.66503	2.44959e-11	6.01958	3.57202
RAB27A	209515_s_at	RAB27A, member RAS oncogene family	-0.21989	-1.65916	0.00975	0.71684	0.42688
GEM	204472_at	GTP binding protein overexpressed in skeletal muscle	-0.21922	-1.65662	6.74018e-07	1.68974	1.00778
ABCC1	202805_s_at	ATP-binding cassette, sub-family C (CFTR/MRP), member 1	-0.2169	-1.6478	0.00915	0.51771	0.31042
MACF1	208634_s_at	microtubule-actin crosslinking factor 1	-0.21521	-1.64139	0.00084	1.00861	0.60713
LMNA	203411_s_at	lamin A/C	-0.21487	-1.64012	6.27419e-10	4.43273	2.67034
TOP2A	201291_s_at	topoisomerase (DNA) II alpha 170kDa	-0.21471	-1.63949	4.81452e-06	1.85087	1.11541
LOC113251	212714_at	c-Mpl binding protein	-0.21274	-1.63208	2.56829e-06	1.43666	0.86972
VIL2	208622_s_at	villin 2 (ezrin)	-0.21266	-1.63176	2.6388e-06	3.06859	1.85802
CDH4	206866_at	cadherin 4, type 1, R-cadherin (retinal)	-0.21194	-1.62907	0.0092	0.83318	0.50532
LIM	203243_s_at	LIM protein (similar to rat protein kinase C-binding enigma)	-0.21015	-1.62236	2.1459e-07	2.30417	1.40325
KIAA0286	212621_at	KIAA0286 protein	-0.21006	-1.62202	0.00471	0.79072	0.48166
LOXL2	202998_s_at	lysyl oxidase-like 2	-0.2094	-1.61955	5.63942e-10	3.88906	2.37257
PRO2489	211681_s_at	Sapiens PRO2489 mRNA, complete cds	-0.20936	-1.61942	0.00203	0.75231	0.45899
VIL2	208621_s_at	villin 2 (ezrin)	-0.20935	-1.6194	2e-05	1.85167	1.12974
MAD1L1	204857_at	MAD1 mitotic arrest deficient-like 1 (yeast)	-0.20713	-1.61114	6.78939e-06	1.23209	0.75558
NAV2	218330_s_at	neuron navigator 2	-0.20564	-1.6056	0.00888	0.48491	0.2984
EPS8	202609_at	epidermal growth factor receptor pathway substrate 8	-0.20503	-1.60335	1e-05	1.06305	0.65508
TXNRD1	201266_at	thioredoxin reductase 1	-0.20426	-1.6005	6.61728e-11	5.6554	3.4912
PLK	202240_at	polo-like kinase (Drosophila)	-0.20378	-1.59875	6e-05	1.70991	1.05672
ABCC1	202804_at	ATP-binding cassette, sub-family C (CFTR/MRP), member 1	-0.20349	-1.59768	0.00073	1.12631	0.69653
FLJ22202	220227_at	hypothetical protein FLJ22202	-0.20307	-1.59614	0.00018	1.13338	0.70157
DKFZp762A227	210692_s_at	Homo sapiens, Similar to selectively expressed in embryonic epithelia protein-1, clone MGC:4220 IMAGE:2958307, mRNA, complete cds.	-0.20111	-1.58895	2e-05	1.73785	1.08062
SPTAN1	215235_at	spectrin, alpha, non-erythrocytic 1 (alpha-fodrin)	-0.20098	-1.58848	0.00483	0.85932	0.53449
SPRED2	212458_at	sprouty-related, EVH1 domain containing 2	-0.20032	-1.58607	0.00012	0.98248	0.61203
DAG1	205417_s_at	dystroglycan 1 (dystrophin-associated glycoprotein 1)	-0.20017	-1.5855	2.25716e-06	2.36448	1.47346
TSSC3	209803_s_at	tumor suppressing subtransferable candidate 3	-0.19929	-1.58229	7.53198e-09	5.84776	3.6515
VIL2	208623_s_at	villin 2 (ezrin)	-0.19843	-1.57918	1.03669e-06	1.86747	1.1684
DPYSL2	200762_at	dihydropyrimidinase-like 2	-0.19806	-1.57781	2.41043e-08	1.98885	1.24542
VIL2	217234_s_at	villin 2 (ezrin)	-0.19784	-1.57705	1.33025e-06	2.32801	1.45851
TAZ	202133_at	transcriptional co-activator with PDZ-binding motif (TAZ)	-0.19771	-1.57654	9.57076e-08	2.07034	1.29749
207828_s_at	207828_s_at	gb:NM_005196.1 /DEF=Homo sapiens centromere protein F (350400kD, mitosin) (CENPF), mRNA. /FEA=mRNA /GEN=CENPF /PROD=centromere protein F (350400kD, mitosin) /DB_XREF=gi:4885132 /UG=Hs.77204 centromere protein F (350400kD, mitosin) /FL=gb:NM_005196.1 gb:U19769.1	-0.19743	-1.57553	3.47916e-06	2.88187	1.80725
DDEF1	221039_s_at	development and differentiation enhancing factor 1	-0.19652	-1.57226	0.00505	0.72392	0.45492
S100A4	203186_s_at	S100 calcium binding protein A4 (calcium protein, calvasculin, metastasin, murine placental homolog)	-0.19493	-1.56652	0.00452	0.82182	0.51833
CAV1	203065_s_at	caveolin 1, caveolae protein, 22kDa	-0.19475	-1.56586	5.5514e-07	6.99229	4.41199
UCPH	208998_at	Human uncoupling protein homolog (UCPH) mRNA, complete cds.	-0.19147	-1.55408	7.48218e-06	2.46375	1.56636
NRP1	212298_at	neuropilin 1	-0.18996	-1.54868	0.00021	1.18502	0.75602
IGFBP6	203851_at	insulin-like growth factor binding protein 6	-0.18948	-1.54696	0.00173	1.11382	0.71138
DUSP6	208891_at	dual specificity phosphatase 6	-0.18799	-1.54166	5.94484e-06	1.61172	1.03293
ADPRTL1	202239_at	ADP-ribosyltransferase (NAD+; poly (ADP-ribose) polymerase)-like 1	-0.18787	-1.54124	8.579e-07	2.51935	1.61505
APG-1	205543_at	heat shock protein (hsp110 family)	-0.18664	-1.53687	0.0049	0.7669	0.49303
GYG	201554_x_at	glycogenin	-0.18638	-1.53595	1e-05	2.43227	1.5646
DKFZP586N0721	218284_at	DKFZP586N0721 protein	-0.186	-1.5346	7e-05	1.91751	1.23455
LPP	202822_at	LIM domain containing preferred translocation partner in lipoma	-0.18541	-1.53254	0.00976	0.82777	0.53367
BCL2L1	206665_s_at	BCL2-like 1	-0.18485	-1.53058	0.00031	1.26051	0.81369
CAV1	212097_at	caveolin 1, caveolae protein, 22kDa	-0.18427	-1.52851	2.89179e-10	10.0364	6.48754
NQO1	201468_s_at	NAD(P)H dehydrogenase, quinone 1	-0.18378	-1.52679	1.8255e-08	5.47138	3.54067
LPIN2	202459_s_at	lipin 2	-0.18355	-1.526	7e-05	1.25908	0.81521
KIAA1010	212838_at	KIAA1010 protein	-0.18352	-1.52588	3e-05	2.03894	1.32024
FLJ12118	218153_at	hypothetical protein FLJ12118	-0.1832	-1.52476	4e-05	1.90329	1.23331
MKI67	212021_s_at	antigen identified by monoclonal antibody Ki-67	-0.18251	-1.52235	0.00637	1.18116	0.76659
SPAG5	203145_at	sperm associated antigen 5	-0.18059	-1.51564	0.00338	1.28664	0.83875
CDC42EP3	209288_s_at	CDC42 effector protein (Rho GTPase binding) 3	-0.18027	-1.51451	1.64492e-07	2.89241	1.88694
KIAA1053	212845_at	KIAA1053 protein	-0.17998	-1.51351	0.00446	1.20985	0.7898
UGCG	221765_at	UDP-glucose ceramide glucosyltransferase	-0.17982	-1.51293	0.0027	0.73643	0.48093
KIAA0103	203584_at	KIAA0103 gene product	-0.17927	-1.511	0.00245	0.80334	0.52529
212412_at	212412_at	Sapiens mRNA; cDNA DKFZp564A072 (from clone DKFZp564A072)	-0.17915	-1.51059	5.1528e-06	2.27431	1.48755
CTSD	200766_at	cathepsin D (lysosomal aspartyl protease)	-0.17875	-1.5092	0.00054	1.34317	0.87933
DUSP6	208892_s_at	dual specificity phosphatase 6	-0.17862	-1.50877	0.00078	0.79842	0.52285
C20orf44	217935_s_at	chromosome 20 open reading frame 44	-0.17832	-1.5077	0.00354	1.81819	1.1915
bcl-x	215037_s_at	Human Bcl-x beta (bcl-x) gene, complete cds.	-0.17826	-1.5075	0.00053	1.62844	1.0673
FLJ10407	218073_s_at	hypothetical protein FLJ10407	-0.17811	-1.50699	1e-05	1.58775	1.04098
CTNNAL1	202468_s_at	catenin (cadherin-associated protein), alpha-like 1	-0.1775	-1.50486	5.80317e-09	7.89401	5.18288
NPC1	202679_at	Niemann-Pick disease, type C1	-0.17741	-1.50456	0.00037	1.40585	0.92321
MYH9	211926_s_at	myosin, heavy polypeptide 9, non-muscle	-0.1772	-1.50382	0.00116	2.28607	1.50197
AP2B1	200612_s_at	adaptor-related protein complex 2, beta 1 subunit	-0.17699	-1.5031	0.00087	2.45227	1.61194
GYS1	201673_s_at	glycogen synthase 1 (muscle)	0.17611	1.50007	0.0036	0.77858	1.15393
C14orf1	202562_s_at	chromosome 14 open reading frame 1	0.17638	1.50101	0.00075	0.90284	1.33895
HMGCR	202539_s_at	3-hydroxy-3-methylglutaryl-Coenzyme A reductase	0.17668	1.50202	0.00395	0.53796	0.79835
GRB10	209410_s_at	growth factor receptor-bound protein 10	0.17674	1.50225	0.0057	0.70988	1.05365
DHRS6	218285_s_at	dehydrogenase/reductase (SDR family) member 6	0.17676	1.50229	0.00033	0.80649	1.19709
PSMD2	200830_at	proteasome (prosome, macropain) 26S subunit, non-ATPase, 2	0.1768	1.50245	1.41979e-07	7.92201	11.7599
ETR101	202081_at	immediate early protein	0.17708	1.50342	1e-05	3.82984	5.68893
FLJ20647	218802_at	hypothetical protein FLJ20647	0.17801	1.50666	0.00121	1.21737	1.81219
COX7BP1	217329_x_at	Homo sapiens cytochrome c oxidase subunit VIIb (COX7BP1) pseudogene, complete sequence.	0.1792	1.51078	0.00042	1.44923	2.16326
APG12L	213026_at	APG12 autophagy 12-like (S. cerevisiae)	0.17946	1.51167	0.00029	0.77813	1.16218
RPA3	209507_at	replication protein A3, 14kDa	0.17948	1.51176	2.62436e-07	3.35522	5.01154
MGC2747	212509_s_at	Homo sapiens transcribed sequence with moderate similarity to protein pir:I60307 (E. coli) I60307 beta-galactosidase, alpha peptide - Escherichia coli	0.17996	1.51341	1.29191e-08	6.61826	9.89621
GALNT10	212256_at	UDP-N-acetyl-alpha-D-galactosamine:polypeptide N-acetylgalactosaminyltransferase 10 (GalNAc-T10)	0.18002	1.51364	4.25175e-06	2.15534	3.22335
KAB	207719_x_at	KARP-1-binding protein	0.18051	1.51536	1.66529e-06	1.32755	1.98763
FAD104	218618_s_at	FAD104	0.18053	1.51542	0.00624	0.48822	0.731
IVNS1ABP	201363_s_at	influenza virus NS1A binding protein	0.18106	1.51725	0.00044	0.73348	1.09955
OASIS	213059_at	old astrocyte specifically induced substance	0.18142	1.51853	0.00767	1.14826	1.72279
CCNG2	202770_s_at	cyclin G2	0.18179	1.51982	0.00308	0.45406	0.68183
ENIGMA	203370_s_at	enigma (LIM domain protein)	0.18278	1.52328	0.00127	1.24007	1.86636
SBBI26	220239_at	SBBI26 protein	0.18282	1.52342	0.00019	0.70333	1.05864
na	209771_x_at	hypothetical gene supported by AK093801	0.18302	1.52412	0.00054	0.7428	1.11856
SC5DL	211423_s_at	sterol-C5-desaturase (ERG3 delta-5-desaturase homolog, fungal)-like	0.18317	1.52467	0.00027	0.97096	1.46267
RABAC1	203136_at	Rab acceptor 1 (prenylated)	0.18339	1.52543	3.63526e-06	2.05783	3.10148
RAB31	217762_s_at	RAB31, member RAS oncogene family	0.1834	1.52547	1e-05	1.17212	1.76663
TIMP1	201666_at	tissue inhibitor of metalloproteinase 1 (erythroid potentiating activity, collagenase inhibitor)	0.18356	1.52602	1.46819e-09	8.69935	13.1164
EGLN1	221497_x_at	egl nine homolog 1 (C. elegans)	0.18364	1.52631	0.00445	0.56639	0.85413
JM5	209216_at	JM5 protein	0.18392	1.52728	0.00052	0.87593	1.32178
ENIGMA	214266_s_at	enigma (LIM domain protein)	0.18404	1.5277	0.0003	0.88806	1.34045
LAMB1	201505_at	laminin, beta 1	0.18416	1.52812	0.00037	0.44001	0.66434
VEGFC	209946_at	vascular endothelial growth factor C	0.18433	1.52871	0.00089	0.87148	1.31629
DOCK4	205003_at	DOCK4	0.18477	1.53028	0.00425	0.40263	0.60876
CKLF	219161_s_at	chemokine-like factor	0.18491	1.53077	0.00021	1.53329	2.31902
KDELR3	207265_s_at	KDEL (Lys-Asp-Glu-Leu) endoplasmic reticulum protein retention receptor 3	0.18493	1.53084	0.00201	1.15423	1.74579
MYCBP	203360_s_at	c-myc binding protein	0.18611	1.53501	0.00046	0.91032	1.38061
MSCP	221920_s_at	mitochondrial solute carrier protein	0.18624	1.53546	0.0053	0.52046	0.78958
IVNS1ABP	201362_at	influenza virus NS1A binding protein	0.18638	1.53596	0.0003	0.60383	0.91636
LAMB3	209270_at	laminin, beta 3	0.18646	1.53623	5.97823e-08	2.51543	3.81801
CNOT8	202164_s_at	CCR4-NOT transcription complex, subunit 8	0.18688	1.53773	2e-05	1.22471	1.86072
LOC149603	212155_at	hypothetical protein LOC149603	0.18729	1.53917	3e-05	1.37059	2.08432
VMP1	220990_s_at	likely ortholog of rat vacuole membrane protein 1	0.1873	1.53921	1.08389e-09	2.84369	4.32463
ZFYVE21	219929_s_at	zinc finger, FYVE domain containing 21	0.18756	1.54015	0.00011	0.71571	1.08911
TAGLN2	200916_at	transgelin 2	0.18778	1.54092	3.97704e-07	6.11772	9.31407
PLAUR	210845_s_at	plasminogen activator, urokinase receptor	0.18854	1.54363	5.43447e-08	3.33734	5.08994
ASL	204608_at	argininosuccinate lyase	0.18898	1.54518	0.00373	0.57812	0.88261
CHST3	32094_at	carbohydrate (chondroitin 6) sulfotransferase 3	0.18944	1.54682	0.00093	0.68862	1.05242
HIG2	218507_at	hypoxia-inducible protein 2	0.18977	1.54799	0.00337	0.78439	1.19968
FOXF2	206377_at	forkhead box F2	0.18984	1.54826	0.00015	0.85799	1.3125
LAMB1	211651_s_at	laminin, beta 1	0.18998	1.54874	0.0012	0.6128	0.9377
CCNG2	211559_s_at	cyclin G2	0.19047	1.55048	0.00071	0.62241	0.95348
SQLE	209218_at	squalene epoxidase	0.19053	1.55071	0.00033	0.64136	0.98266
RNF110	203793_x_at	ring finger protein 110	0.19187	1.5555	0.00615	0.61293	0.942
ARFGAP1	217888_s_at	ADP-ribosylation factor GTPase activating protein 1	0.19243	1.55751	0.00029	0.96497	1.48495
P4HA2	202733_at	procollagen-proline, 2-oxoglutarate 4-dioxygenase (proline 4-hydroxylase), alpha polypeptide II	0.19252	1.55781	1.05661e-06	1.55444	2.39254
MGC4655	210933_s_at	Homo sapiens, clone MGC:4655 IMAGE:3530459, mRNA, complete cds.	0.19281	1.55885	0.00963	0.41053	0.6323
GG2-1	208296_x_at	TNF-induced protein	0.19347	1.56125	0.0005	0.68158	1.05138
na	217741_s_at	similar to Zinc finger protein 216	0.19351	1.56139	1.3487e-06	3.18744	4.91727
SLC29A1	201802_at	solute carrier family 29 (nucleoside transporters), member 1	0.19436	1.56444	9.60332e-06	2.27283	3.51312
LOC90410	210312_s_at	intraflagellar transport protein IFT20	0.19487	1.56629	0.00015	1.20259	1.86105
PPP1R14B	212680_x_at	protein phosphatase 1, regulatory (inhibitor) subunit 14B	0.19517	1.56737	1.20012e-07	5.64531	8.74237
LOXL1	203570_at	lysyl oxidase-like 1	0.19555	1.56874	0.0008	0.82516	1.27897
ITGA6	215177_s_at	integrin, alpha 6	0.19577	1.56953	7.73839e-07	1.88265	2.9195
SEC24D	202375_at	SEC24 related gene family, member D (S. cerevisiae)	0.19599	1.57031	0.00108	0.34999	0.54302
CYP51P2	216607_s_at	Human lanosterol 14-alpha demethylase (CYP51P2) processed pseudogene, complete cds.	0.19702	1.57404	5.65184e-07	1.77538	2.76106
BIN1	210201_x_at	bridging integrator 1	0.19785	1.57707	0.00055	1.05335	1.64132
CGI-141	218193_s_at	CGI-141 protein	0.19787	1.57715	6.63524e-07	1.16201	1.81072
SGPL1	212322_at	sphingosine-1-phosphate lyase 1	0.19794	1.57739	0.00167	0.67725	1.05549
PRSS11	201185_at	protease, serine, 11 (IGF binding)	0.19833	1.57879	0.00199	0.92793	1.44748
ZNF281	218401_s_at	zinc finger protein 281	0.19857	1.5797	0.00015	0.51234	0.79965
RRAS	212647_at	related RAS viral (r-ras) oncogene homolog	0.19879	1.58049	0.00159	0.86669	1.3534
LOC51635	210788_s_at	Homo sapiens retinal short-chain dehydrogenase/reductase retSDR4 mRNA, complete cds.	0.19901	1.58129	0.00121	0.68048	1.06315
FADS2	202218_s_at	fatty acid desaturase 2	0.19968	1.58373	0.0002	0.97226	1.52136
HT021	219288_at	HT021	0.20032	1.58607	2.27296e-09	2.16352	3.39042
RPL23AP7	221634_at	ribosomal protein L23a pseudogene 7	0.20089	1.58816	0.00777	0.31387	0.4925
MGC3047	213422_s_at	hypothetical protein MGC3047	0.20182	1.59155	7.25829e-06	1.42828	2.24596
FDPS	201275_at	farnesyl diphosphate synthase (farnesyl pyrophosphate synthetase, dimethylallyltranstransferase, geranyltranstransferase)	0.20334	1.59711	1.32039e-06	2.08783	3.29458
BIN1	202931_x_at	bridging integrator 1	0.2041	1.59994	0.00314	0.70153	1.10897
BNIP3L	221478_at	BCL2/adenovirus E1B 19kDa interacting protein 3-like	0.20439	1.601	3.65307e-08	1.57843	2.4968
DHCR7	201791_s_at	7-dehydrocholesterol reductase	0.20678	1.60984	0.00022	0.73589	1.17049
KIAA1001	213836_s_at	KIAA1001 protein	0.2072	1.61139	0.00986	0.35945	0.57228
TCEAL1	204045_at	transcription elongation factor A (SII)-like 1	0.20745	1.61232	3e-05	0.85401	1.36045
ZNF185	203585_at	zinc finger protein 185 (LIM domain)	0.20796	1.61422	0.00012	1.028	1.63954
MGC13033	209688_s_at	hypothetical protein MGC13033	0.20809	1.61468	0.00577	0.40418	0.64481
HERPUD1	217168_s_at	homocysteine-inducible, endoplasmic reticulum stress-inducible, ubiquitin-like domain member 1	0.20848	1.61615	2.70491e-06	1.33373	2.1297
SPANXA1	220921_at	sperm protein associated with the nucleus, X chromosome, family member A1	0.20872	1.61705	1.30331e-08	3.88845	6.21255
CALB2	205428_s_at	calbindin 2, 29kDa (calretinin)	0.20908	1.61837	0.00384	1.12024	1.79127
LOX	204298_s_at	lysyl oxidase	0.20963	1.62042	0.00159	0.45337	0.72586
LOX	215446_s_at	Human lysyl oxidase (LOX) gene, exon 7.	0.2101	1.62218	0.00131	0.55302	0.88635
CERK	218421_at	ceramide kinase	0.21012	1.62225	0.00315	0.80745	1.29421
CD58	216942_s_at	CD58 antigen, (lymphocyte function-associated antigen 3)	0.21012	1.62227	1.85951e-06	1.18744	1.90329
TES	202719_s_at	testis derived transcript (3 LIM domains)	0.21145	1.62722	0.00292	0.62147	0.99916
KIAA0692	212201_at	KIAA0692 protein	0.21149	1.62738	6e-05	0.698	1.12231
DVL1	203230_at	dishevelled, dsh homolog 1 (Drosophila)	0.21155	1.62761	1.72165e-06	1.36918	2.2018
IL13RA1	210904_s_at	interleukin 13 receptor, alpha 1	0.21162	1.62786	4e-05	0.57684	0.92777
KIAA0143	212150_at	KIAA0143 protein	0.2118	1.62853	7.93025e-07	0.92115	1.48215
TUBA1	212242_at	tubulin, alpha 1 (testis specific)	0.2122	1.63004	1.25645e-09	4.23368	6.81844
RAFTLIN	212646_at	raft-linking protein	0.2124	1.63078	2.03355e-08	2.24814	3.62234
GALNT10	207357_s_at	UDP-N-acetyl-alpha-D-galactosamine:polypeptide N-acetylgalactosaminyltransferase 10 (GalNAc-T10)	0.21255	1.63137	0.00017	1.03926	1.67512
C21orf4	219600_s_at	chromosome 21 open reading frame 4	0.21302	1.63312	4.11667e-06	0.92394	1.49085
FLJ11196	218651_s_at	acheron	0.21338	1.6345	0.0052	0.55022	0.88856
RBMS1	207266_x_at	RNA binding motif, single stranded interacting protein 1	0.21353	1.63506	0.00021	1.30473	2.10777
FLJ10055	203827_at	hypothetical protein FLJ10055	0.21401	1.63685	0.00024	0.58263	0.94226
NCOR2	207760_s_at	nuclear receptor co-repressor 2	0.2161	1.64476	5.32333e-09	3.57631	5.81175
JUN	201464_x_at	v-jun sarcoma virus 17 oncogene homolog (avian)	0.21619	1.64507	1.02149e-06	2.46215	4.00193
S100A13	202598_at	S100 calcium binding protein A13	0.21682	1.64746	5.99377e-11	4.81649	7.83998
FLJ12442	218051_s_at	hypothetical protein FLJ12442	0.2171	1.64853	1.53144e-06	1.30691	2.12868
OASIS	213498_at	old astrocyte specifically induced substance	0.21815	1.65254	0.00286	0.4379	0.71498
dJ413H6.1	215100_at	Human DNA sequence from clone RP3-413H6 on chromosome 6p22.3-24.3, complete sequence.	0.21822	1.65281	0.00918	0.35416	0.57835
BBP	211703_s_at	beta-amyloid binding protein precursor	0.21963	1.65816	3e-05	0.73497	1.20411
LY96	206584_at	lymphocyte antigen 96	0.22048	1.66142	0.00346	0.30074	0.49367
SMURF2	205596_s_at	E3 ubiquitin ligase SMURF2	0.2216	1.6657	3.90134e-08	2.57711	4.24128
CKLF	221058_s_at	chemokine-like factor	0.22162	1.6658	7.05737e-07	2.74092	4.51115
FDFT1	210950_s_at	farnesyl-diphosphate farnesyltransferase 1	0.22178	1.66641	2.57028e-11	2.53533	4.17432
MAPK13	210058_at	mitogen-activated protein kinase 13	0.22285	1.6705	2e-05	0.9587	1.58233
IVNS1ABP	206245_s_at	influenza virus NS1A binding protein	0.22313	1.67159	2.8355e-08	1.14517	1.89134
KLHDC2	217906_at	kelch domain containing 2	0.22321	1.6719	2.06523e-10	1.9923	3.29105
KIAA0143	212149_at	KIAA0143 protein	0.22371	1.67382	4.00104e-06	1.49605	2.47414
NDST1	202607_at	N-deacetylase/N-sulfotransferase (heparan glucosaminyl) 1	0.22381	1.6742	0.00529	0.45576	0.75389
C6orf145	212923_s_at	chromosome 6 open reading frame 145	0.22426	1.67595	8e-05	0.76966	1.27447
PXN	211823_s_at	paxillin	0.22508	1.67911	0.00085	0.65064	1.07941
HES1	203394_s_at	hairy and enhancer of split 1, (Drosophila)	0.2251	1.67918	2e-05	0.64009	1.06195
POPDC3	219926_at	popeye domain containing 3	0.22523	1.67969	4.77027e-06	1.19873	1.98939
UMPK	209825_s_at	uridine monophosphate kinase	0.22562	1.6812	2.4714e-10	2.35464	3.91122
AKAP12	210517_s_at	A kinase (PRKA) anchor protein (gravin) 12	0.2258	1.68188	1.69423e-07	1.27183	2.11346
222108_at	222108_at	Homo sapiens BAC clone GS1-99H8 from 12, complete sequence.	0.22702	1.68664	5.09651e-16	5.17614	8.62577
MAP2K1IP1	217971_at	mitogen-activated protein kinase kinase 1 interacting protein 1	0.22723	1.68746	0.00016	1.01596	1.69386
TAGLN2	210978_s_at	transgelin 2	0.22741	1.68815	4.23149e-08	5.03322	8.39507
ITGAV	202351_at	integrin, alpha V (vitronectin receptor, alpha polypeptide, antigen CD51)	0.2276	1.68887	4e-05	0.85849	1.43252
TNFRSF5	205153_s_at	tumor necrosis factor receptor superfamily, member 5	0.22959	1.69666	0.0056	0.48071	0.80584
TCF8	208078_s_at	transcription factor 8 (represses interleukin 2 expression)	0.22984	1.69762	0.00024	0.47468	0.79618
PLAUR	211924_s_at	plasminogen activator, urokinase receptor	0.23016	1.69888	5e-05	2.02486	3.39881
QPCT	205174_s_at	glutaminyl-peptide cyclotransferase (glutaminyl cyclase)	0.23031	1.69944	0.00991	0.20357	0.34181
NPC2	200701_at	Niemann-Pick disease, type C2	0.23086	1.70161	2.13038e-11	5.91807	9.94969
KRTHB1	213711_at	keratin, hair, basic, 1	0.23152	1.70419	1.42505e-08	4.75682	8.00947
DIP13B	218218_at	DIP13 beta	0.232	1.70608	0.00152	0.41546	0.70032
KRT7	209016_s_at	keratin 7	0.23337	1.71148	3.65444e-13	2.75386	4.65675
interleukin-13 receptor	211612_s_at	Human interleukin-13 receptor mRNA, complete cds.	0.23348	1.71191	2e-05	0.52125	0.88165
SRPX	204955_at	sushi-repeat-containing protein, X chromosome	0.23427	1.71502	1.52191e-12	1.76777	2.99546
GRB10	210999_s_at	growth factor receptor-bound protein 10	0.23605	1.72207	5e-05	0.65859	1.12056
58780_s_at	58780_s_at	Cluster Incl. R42449:yg02a07.s1 Homo sapiens cDNA, 3 end /clone=IMAGE-30831 /clone_end=3 /gb=R42449 /gi=817213 /ug=Hs.235831 /len=431	0.2363	1.72304	5e-05	0.39059	0.66494
KIAA0692	212200_at	KIAA0692 protein	0.23774	1.72877	0.00142	0.38936	0.66506
C1QDC1	218456_at	C1q domain containing 1	0.23927	1.7349	6.18208e-10	1.4533	2.49115
ENIGMA	214121_x_at	enigma (LIM domain protein)	0.23943	1.73552	3.40537e-06	1.17185	2.00942
SERPINE2	212190_at	serine (or cysteine) proteinase inhibitor, clade E (nexin, plasminogen activator inhibitor type 1), member 2	0.24095	1.74161	1.23007e-07	1.38708	2.38682
NARF	219862_s_at	nuclear prelamin A recognition factor	0.24153	1.74393	0.00811	0.44035	0.75874
212985_at	212985_at	Sapiens mRNA; cDNA DKFZp434E033 (from clone DKFZp434E033)	0.24203	1.74596	1.54241e-07	0.77897	1.34378
HMGCR	202540_s_at	3-hydroxy-3-methylglutaryl-Coenzyme A reductase	0.24558	1.76026	0.00206	0.39694	0.69035
VEGF	210512_s_at	vascular endothelial growth factor	0.2461	1.76238	5.12626e-11	3.03381	5.28271
P450RAI-2	219825_at	cytochrome P450 retinoid metabolizing protein	0.2502	1.77911	0.00674	0.31705	0.55731
CLDN4	201428_at	claudin 4	0.2503	1.77949	0.00336	0.48263	0.84855
IRF7	208436_s_at	interferon regulatory factor 7	0.25033	1.77964	0.00085	0.40333	0.70919
PINK1	209019_s_at	PTEN induced putative kinase 1	0.25074	1.7813	6.37404e-06	0.96506	1.69848
FLRT2	204359_at	fibronectin leucine rich transmembrane protein 2	0.25081	1.78158	3.85111e-07	0.78243	1.37727
FLJ10618	201917_s_at	hypothetical protein FLJ10618	0.25101	1.78241	0.00029	0.5633	0.99201
SCD	200832_s_at	stearoyl-CoA desaturase (delta-9-desaturase)	0.2512	1.78321	1.19936e-08	1.49087	2.6267
PLOD2	202619_s_at	procollagen-lysine, 2-oxoglutarate 5-dioxygenase (lysine hydroxylase) 2	0.25163	1.78496	2.91081e-11	1.36839	2.41329
KIAA1055	212796_s_at	KIAA1055 protein	0.25488	1.79839	4.2452e-06	0.65917	1.17126
ARK5	204589_at	KIAA0537 gene product	0.25543	1.80064	1.95973e-08	0.97267	1.73045
ZFP36L1	211962_s_at	zinc finger protein 36, C3H type-like 1	0.25554	1.80112	3.47028e-10	1.05219	1.87243
IL13RA1	201888_s_at	interleukin 13 receptor, alpha 1	0.25851	1.81345	0.00177	0.26821	0.48057
RAB31	217763_s_at	RAB31, member RAS oncogene family	0.25972	1.81854	0.00159	0.50051	0.8993
SLC19A2	209681_at	solute carrier family 19 (thiamine transporter), member 2	0.26076	1.82287	1e-05	0.41697	0.75098
CNOT8	202162_s_at	CCR4-NOT transcription complex, subunit 8	0.26152	1.82608	0.00059	0.58517	1.05577
MMP14	202828_s_at	matrix metalloproteinase 14 (membrane-inserted)	0.26594	1.84476	0.00088	0.69904	1.27412
CGI-127	217783_s_at	yippee protein	0.26623	1.84598	4.8244e-09	1.1538	2.10439
BNIP3L	221479_s_at	BCL2/adenovirus E1B 19kDa interacting protein 3-like	0.26683	1.84855	4.37233e-08	1.24671	2.277
CLK1	214683_s_at	CDC-like kinase 1	0.26705	1.84946	0.00011	0.35922	0.65641
RBMS3	206767_at	RNA binding motif, single stranded interacting protein	0.26767	1.85212	0.00593	0.23673	0.43321
ITGA2	205032_at	integrin, alpha 2 (CD49B, alpha 2 subunit of VLA-2 receptor)	0.26771	1.85228	0.00493	0.36179	0.66212
MMP14	202827_s_at	matrix metalloproteinase 14 (membrane-inserted)	0.26857	1.85595	1e-05	0.93151	1.70813
IDI1	204615_x_at	isopentenyl-diphosphate delta isomerase	0.26897	1.85768	4.35927e-09	2.32171	4.26136
JUN	201465_s_at	v-jun sarcoma virus 17 oncogene homolog (avian)	0.269	1.85778	0.0095	0.29142	0.53491
FLJ11807	219172_at	hypothetical protein FLJ11807	0.26969	1.86074	0.00505	0.32146	0.59099
IDI1	208881_x_at	isopentenyl-diphosphate delta isomerase	0.27004	1.86225	1.21849e-10	2.2832	4.20097
RAI	218849_s_at	RelA-associated inhibitor	0.27225	1.87177	3.45715e-06	0.74582	1.37928
RALB	202101_s_at	v-ral simian leukemia viral oncogene homolog B (ras related; GTP binding protein)	0.27303	1.8751	0.00157	0.37583	0.69628
FLJ11560	207765_s_at	hypothetical protein FLJ11560	0.27457	1.8818	0.004	0.34818	0.64736
IFI44	214453_s_at	interferon-induced protein 44	0.27575	1.8869	3.70912e-11	1.11091	2.07107
RGS10	204319_s_at	regulator of G-protein signalling 10	0.27792	1.89638	1.79478e-11	3.03142	5.67989
ARHB	212099_at	HepG2 3' region cDNA, clone hmd1f06.	0.28151	1.91209	7.96299e-11	1.11012	2.09724
RGS3	203823_at	regulator of G-protein signalling 3	0.28268	1.91727	6.89578e-08	1.03391	1.95855
C5orf13	201310_s_at	chromosome 5 open reading frame 13	0.28421	1.92401	5.7199e-06	0.72329	1.37496
PODXL	201578_at	podocalyxin-like	0.28422	1.92406	2.35193e-16	3.79291	7.21042
EPHB2	209588_at	EphB2	0.28675	1.93532	0.00461	0.39229	0.75011
TIP-1	215464_s_at	Tax interaction protein 1	0.28773	1.93968	3.24651e-11	2.50543	4.80156
ABL1	202123_s_at	v-abl Abelson murine leukemia viral oncogene homolog 1	0.2901	1.95027	7.84246e-13	2.05982	3.96911
KLF7	204334_at	Kruppel-like factor 7 (ubiquitous)	0.29014	1.95048	0.0058	0.27662	0.53309
RIL	211564_s_at	LIM domain protein	0.29102	1.95443	3e-05	0.5303	1.02402
SOX4	201417_at	Human DNA sequence from clone RP3-322L4 on chromosome 6. Contains the SOX4 gene for SRY (sex determining region Y)-box 4, a pseudogene similar to predicted fly, worm and yeast genes, ESTs, STSs, GSSs and four CpG islands, complete sequence.	0.294	1.96786	7.62687e-09	0.74403	1.44662
ARG2	203946_s_at	arginase, type II	0.29402	1.96798	2.7427e-07	0.38872	0.75584
JMJ	203297_s_at	jumonji homolog (mouse)	0.29455	1.97038	4.77979e-08	0.78226	1.5229
SPEC1	218157_x_at	small protein effector 1 of Cdc42	0.2947	1.97106	5.19046e-11	1.14975	2.2391
RALB	202100_at	v-ral simian leukemia viral oncogene homolog B (ras related; GTP binding protein)	0.2951	1.97286	9.82673e-10	1.5877	3.09481
CYP51A1	202314_at	cytochrome P450, family 51, subfamily A, polypeptide 1	0.2964	1.9788	0.00187	0.31744	0.62063
IMP-3	203820_s_at	IGF-II mRNA-binding protein 3	0.2986	1.98884	1.93723e-16	1.10524	2.17182
JAG1	209098_s_at	jagged 1 (Alagille syndrome)	0.2988	1.98975	1e-05	0.36903	0.72549
HN1L	212109_at	HN1 like	0.30013	1.99587	0.00871	0.50813	1.00201
STEAP	205542_at	six transmembrane epithelial antigen of the prostate	0.30251	2.00683	2.4161e-09	0.71502	1.41775
hFE65L	40148_at	Human FE65-like protein (hFE65L) mRNA, partial cds.	0.30378	2.01272	2.87971e-08	0.40773	0.81082
VEGF	212171_x_at	vascular endothelial growth factor	0.30431	2.01516	1.90145e-12	2.01062	4.0032
MAPK8IP3	213178_s_at	mitogen-activated protein kinase 8 interacting protein 3	0.30438	2.01547	0.00658	0.34774	0.69248
hFE65L	213419_at	Human FE65-like protein (hFE65L) mRNA, partial cds.	0.30548	2.02061	0.00057	0.38154	0.76172
SMTN	209427_at	smoothelin	0.30593	2.02271	0.00466	0.40777	0.81493
TUFT1	205807_s_at	tuftelin 1	0.30791	2.03196	1.67939e-15	1.14341	2.29554
FN1	211719_x_at	fibronectin 1	0.30926	2.03827	5.23948e-15	3.43054	6.90866
TUBA3	209118_s_at	tubulin, alpha 3	0.3099	2.04127	1.43838e-17	2.06437	4.16347
IL11	206926_s_at	interleukin 11	0.31369	2.05918	1.12037e-06	0.84977	1.72888
JUN	201466_s_at	v-jun sarcoma virus 17 oncogene homolog (avian)	0.31506	2.06564	1e-05	0.57003	1.16339
C20orf16	210357_s_at	chromosome 20 open reading frame 16	0.31967	2.0877	0.00266	0.68608	1.41517
EPHB2	210651_s_at	EphB2	0.32084	2.09332	0.00305	0.3357	0.69431
FN1	210495_x_at	fibronectin 1	0.3209	2.09365	3.28737e-17	3.91319	8.09475
HMGCS1	205822_s_at	3-hydroxy-3-methylglutaryl-Coenzyme A synthase 1 (soluble)	0.32311	2.10429	4e-05	0.3668	0.76261
C4ST	219634_at	chondroitin 4-sulfotransferase	0.32475	2.11226	1.46629e-07	0.50503	1.05398
KAB	212746_s_at	KARP-1-binding protein	0.32506	2.11377	0.00652	0.35207	0.73529
SC4MOL	209146_at	sterol-C4-methyl oxidase-like	0.32563	2.11657	1.60225e-16	1.05246	2.20094
VEGF	210513_s_at	vascular endothelial growth factor	0.32699	2.12319	2.02537e-10	0.87901	1.84397
THBS1	201110_s_at	thrombospondin 1	0.3272	2.12425	8.49637e-15	1.05371	2.21154
FLJ11560	211433_x_at	hypothetical protein FLJ11560	0.32741	2.12525	0.00018	0.44679	0.93817
SCD	200831_s_at	stearoyl-CoA desaturase (delta-9-desaturase)	0.32748	2.12559	0.00039	0.84042	1.76499
CHST3	209834_at	carbohydrate (chondroitin 6) sulfotransferase 3	0.32757	2.12605	0.00265	0.52697	1.10695
ELK3	206127_at	ELK3, ETS-domain protein (SRF accessory protein 2)	0.33012	2.13856	0.00508	0.23239	0.49102
syndecan-1	201286_at	H.sapiens syndecan-1 gene (exons 2-5).	0.3308	2.14192	8.3213e-11	0.8857	1.87438
SNAP23	209131_s_at	synaptosomal-associated protein, 23kDa	0.33304	2.15298	0.00063	0.24013	0.5108
MFAP2	203417_at	microfibrillar-associated protein 2	0.33335	2.15451	0.00027	0.36922	0.78597
HMOX1	203665_at	heme oxygenase (decycling) 1	0.33353	2.15541	4e-05	0.36155	0.76997
FLJ20701	219093_at	hypothetical protein FLJ20701	0.33354	2.15546	0.00024	0.23256	0.49528
MYO10	201976_s_at	myosin X	0.33442	2.15981	1.1576e-16	1.47314	3.1436
PINK1	209018_s_at	PTEN induced putative kinase 1	0.33593	2.16736	3.96885e-06	0.78943	1.6905
TPM1	210986_s_at	tropomyosin 1 (alpha)	0.33642	2.16978	1.37796e-26	2.3284	4.99162
COL4A2	211964_at	collagen, type IV, alpha 2	0.33943	2.18487	6.08182e-14	2.37528	5.12754
KIAA0493	222001_x_at	KIAA0493 protein	0.34093	2.19243	6.2304e-06	0.68881	1.49209
IL11	206924_at	interleukin 11	0.34122	2.19392	7.96936e-19	1.64722	3.57059
STK38L	212572_at	serine/threonine kinase 38 like	0.34132	2.19444	3.67238e-11	0.65858	1.42792
DUSP10	221563_at	dual specificity phosphatase 10	0.34286	2.2022	5e-05	0.25698	0.55915
FN1	212464_s_at	fibronectin 1	0.34568	2.21656	1.20784e-17	2.94116	6.44119
INSIG1	201626_at	insulin induced gene 1	0.34595	2.21795	1.86276e-06	0.69732	1.5281
INSIG1	201627_s_at	insulin induced gene 1	0.34667	2.2216	1.05196e-19	1.51155	3.31785
NKX3-1	209706_at	NK3 transcription factor related, locus 1 (Drosophila)	0.34714	2.22404	4.03934e-12	0.55369	1.21669
NET1	201830_s_at	neuroepithelial cell transforming gene 1	0.34778	2.22728	1.15557e-21	1.93771	4.26415
FLJ10357	220326_s_at	hypothetical protein FLJ10357	0.34851	2.23107	0.00575	0.28512	0.62851
MONDOA	202519_at	Mlx interactor	0.35502	2.26476	5.38184e-08	0.81053	1.81368
NET1	201829_at	neuroepithelial cell transforming gene 1	0.35569	2.26823	9.96221e-18	0.81663	1.83012
PCTK2	221918_at	PCTAIRE protein kinase 2	0.3564	2.27194	2.96316e-21	1.09681	2.46206
ST5	202440_s_at	suppression of tumorigenicity 5	0.35742	2.27729	9.06238e-07	0.48144	1.08325
TGFB1	203085_s_at	transforming growth factor, beta 1 (Camurati-Engelmann disease)	0.35803	2.28052	2.0461e-15	1.35116	3.04445
MAPK13	210059_s_at	mitogen-activated protein kinase 13	0.35884	2.28476	0.00096	0.29743	0.67141
BMP1	202701_at	bone morphogenetic protein 1	0.36023	2.29209	0.00367	0.2364	0.53537
PTPRK	203038_at	protein tyrosine phosphatase, receptor type, K	0.36051	2.29356	5.81568e-19	1.10038	2.49357
FN1	216442_x_at	fibronectin 1	0.36535	2.31924	3.15839e-19	3.45356	7.91376
INSIG1	201625_s_at	insulin induced gene 1	0.36783	2.33256	4.28103e-14	0.68276	1.57352
ITPR1	203710_at	inositol 1,4,5-triphosphate receptor, type 1	0.36872	2.3373	0.00379	0.10817	0.24981
JMJ	203298_s_at	jumonji homolog (mouse)	0.37174	2.35366	1.09688e-14	1.06299	2.47197
ALDOC	202022_at	aldolase C, fructose-bisphosphate	0.37279	2.35936	0.00102	0.28377	0.66149
SNAI2	213139_at	snail homolog 2 (Drosophila)	0.37483	2.37043	1.63047e-12	0.68173	1.59665
POLD4	202996_at	polymerase (DNA-directed), delta 4	0.37658	2.38004	7e-05	0.37857	0.89022
SDC1	201287_s_at	syndecan 1	0.37981	2.39776	2.29791e-16	1.65019	3.90938
INPP4B	205376_at	inositol polyphosphate-4-phosphatase, type II, 105kDa	0.38035	2.40076	2e-05	0.19504	0.46265
RGS10	204316_at	regulator of G-protein signalling 10	0.38102	2.40448	0.00639	0.21314	0.50636
BPGM	203502_at	2,3-bisphosphoglycerate mutase	0.38114	2.40511	1.00999e-06	0.20855	0.49557
TPM1	210987_x_at	Human tropomyosin mRNA, complete cds.	0.38194	2.40956	3.05201e-23	2.29275	5.45838
IMP-3	203819_s_at	IGF-II mRNA-binding protein 3	0.38638	2.43432	2.07776e-15	0.80752	1.94223
STC1	204596_s_at	stanniocalcin 1	0.38645	2.43472	0.00705	0.12121	0.29158
EDN1	218995_s_at	endothelin 1	0.38931	2.45082	0.00605	0.21775	0.52728
KIAA0843	205730_s_at	KIAA0843 protein	0.3904	2.45697	3e-05	0.34304	0.83276
PIK3CD	203879_at	phosphoinositide-3-kinase, catalytic, delta polypeptide	0.39097	2.46017	1.57342e-13	0.59099	1.43654
FLJ10134	219410_at	hypothetical protein FLJ10134	0.396	2.48887	3.03957e-16	0.43653	1.07345
PPN	219483_s_at	likely ortholog of mouse porcupine homolog (Drosophila)	0.3963	2.49056	5.98287e-06	0.51321	1.26288
MGC14376	214696_at	hypothetical protein MGC14376	0.39997	2.5117	7.02375e-11	0.52895	1.31265
CDKN1A	202284_s_at	cyclin-dependent kinase inhibitor 1A (p21, Cip1)	0.40104	2.51792	1.79624e-08	0.79198	1.97026
GADD45B	209305_s_at	growth arrest and DNA-damage-inducible, beta	0.40482	2.53994	2.92033e-11	0.68533	1.71985
NEDD9	202150_s_at	neural precursor cell expressed, developmentally down-regulated 9	0.40802	2.55869	0.00232	0.18862	0.47685
FURIN	201945_at	furin (paired basic amino acid cleaving enzyme)	0.40885	2.5636	0.00015	0.38685	0.97986
GADD45B	207574_s_at	growth arrest and DNA-damage-inducible, beta	0.40929	2.56617	1.01827e-20	1.0872	2.75655
TP53I3	210609_s_at	tumor protein p53 inducible protein 3	0.41047	2.5732	3.24853e-10	0.55402	1.40853
ITGA5	201389_at	integrin, alpha 5 (fibronectin receptor, alpha polypeptide)	0.41109	2.57685	8.55475e-09	0.61551	1.56708
HMGCS1	221750_at	3-hydroxy-3-methylglutaryl-Coenzyme A synthase 1 (soluble)	0.41496	2.59993	1.24181e-12	0.38849	0.99795
SPAG4	219888_at	sperm associated antigen 4	0.41499	2.60013	1e-05	0.25542	0.65616
EPHB2	209589_s_at	EphB2	0.41743	2.61476	4.01232e-09	0.40606	1.04903
COL4A2	211966_at	collagen, type IV, alpha 2	0.41812	2.6189	6.49036e-21	1.12456	2.90984
PDE2A	204134_at	phosphodiesterase 2A, cGMP-stimulated	0.42708	2.67351	0.00097	0.27297	0.72106
TPM1	206116_s_at	tropomyosin 1 (alpha)	0.4293	2.68722	4.91186e-20	0.95294	2.5301
PLAU	205479_s_at	plasminogen activator, urokinase	0.4317	2.7021	6.14971e-25	3.53918	9.44872
FSCN1	201564_s_at	fascin homolog 1, actin-bundling protein (Strongylocentrotus purpuratus)	0.4331	2.71081	3e-05	0.19846	0.53155
VEGF	211527_x_at	vascular endothelial growth factor	0.43746	2.73817	6.43745e-10	0.74684	2.02049
C8FW	202241_at	phosphoprotein regulated by mitogenic pathways	0.44659	2.79637	2e-05	0.25051	0.69213
DUSP10	215501_s_at	dual specificity phosphatase 10	0.44754	2.80243	0.00017	0.183	0.50672
SGK	201739_at	serum/glucocorticoid regulated kinase	0.44844	2.80829	1.7687e-16	0.70885	1.96682
PLAU	211668_s_at	plasminogen activator, urokinase	0.44965	2.81609	3.15326e-40	5.39646	15.015
THBS1	201108_s_at	thrombospondin 1	0.45134	2.82706	1.56476e-28	1.634	4.56412
ENO3	204483_at	enolase 3, (beta, muscle)	0.45385	2.84349	0.00047	0.15237	0.42807
PRSS3	207463_x_at	protease, serine, 3 (mesotrypsin)	0.45903	2.87763	2e-05	0.22862	0.64999
na	211708_s_at	similar to stearoyl-CoA desaturase (delta-9-desaturase)	0.46764	2.93522	1.52471e-06	0.42266	1.22575
CD24	266_s_at	CD24 antigen (small cell lung carcinoma cluster 4 antigen)	0.46832	2.93985	0.00991	0.04435	0.12881
PKIA	204612_at	protein kinase (cAMP-dependent, catalytic) inhibitor alpha	0.47035	2.9536	5.40211e-10	0.40647	1.18618
60474_at	60474_at	Cluster Incl. AA469071:ne17f11.s1 Homo sapiens cDNA, 3 end /clone=IMAGE-881517 /clone_end=3 /gb=AA469071 /gi=2195605 /ug=Hs.180479 /len=758	0.47718	3.00038	2.98207e-17	0.30869	0.91511
FSTL3	203592_s_at	follistatin-like 3 (secreted glycoprotein)	0.47752	3.00277	1.0597e-08	0.40817	1.21097
STC1	204597_x_at	stanniocalcin 1	0.48093	3.0264	9.1572e-09	0.26799	0.80133
HSF2BP	207020_at	heat shock transcription factor 2 binding protein	0.49328	3.1137	3.18429e-06	0.21183	0.65167
ADAM19	209765_at	a disintegrin and metalloproteinase domain 19 (meltrin beta)	0.49379	3.11739	7.91751e-19	0.69492	2.14041
LTBP2	204682_at	latent transforming growth factor beta binding protein 2	0.49383	3.11766	1.62874e-08	0.27594	0.84998
LIPG	219181_at	lipase, endothelial	0.49417	3.12013	1.21164e-08	0.18177	0.56036
ITGB1	216178_x_at	integrin, beta 1 (fibronectin receptor, beta polypeptide, antigen CD29 includes MDF2, MSK12)	0.49603	3.13352	0.0026	0.08733	0.27038
LMCD1	218574_s_at	LIM and cysteine-rich domains 1	0.5013	3.17175	2.42926e-08	0.26326	0.825
ALOX5AP	204174_at	arachidonate 5-lipoxygenase-activating protein	0.50266	3.18171	4e-05	0.20419	0.64189
213288_at	213288_at	Sapiens clone 23620 mRNA sequence	0.50356	3.18831	8.89132e-08	0.28997	0.91344
C21orf7	221211_s_at	chromosome 21 open reading frame 7	0.50605	3.20667	0.00424	0.06361	0.20153
BENE	209373_at	BENE protein	0.50892	3.22792	1.02381e-11	0.53658	1.7113
LTBP3	219922_s_at	latent transforming growth factor beta binding protein 3	0.51342	3.26155	0.00013	0.1312	0.42279
TFIP11	213608_s_at	tuftelin interacting protein 11	0.51349	3.26204	2.08159e-06	0.44005	1.41827
COL7A1	204136_at	collagen, type VII, alpha 1 (epidermolysis bullosa, dystrophic, dominant and recessive)	0.51476	3.27161	5.51461e-20	0.71654	2.31619
COL4A1	211980_at	collagen, type IV, alpha 1	0.51738	3.29139	2.82675e-36	1.17705	3.82775
GADD45B	209304_x_at	growth arrest and DNA-damage-inducible, beta	0.51979	3.30971	7.76584e-16	0.69251	2.26456
ANGPTL4	221009_s_at	angiopoietin-like 4	0.52338	3.33719	0.00772	0.11658	0.38439
TAGLN	205547_s_at	transgelin	0.52472	3.34747	7.16605e-36	0.94623	3.12955
THBS1	201109_s_at	thrombospondin 1	0.5255	3.35353	1.63441e-25	1.49318	4.94745
PRO0998	211162_x_at	Homo sapiens PRO0998 mRNA, complete cds.	0.52601	3.35748	0.00604	0.17867	0.59269
PCTK2	206474_at	PCTAIRE protein kinase 2	0.5299	3.38762	0.0002	0.12688	0.42468
SERPINE1	202627_s_at	serine (or cysteine) proteinase inhibitor, clade E (nexin, plasminogen activator inhibitor type 1), member 1	0.53053	3.39261	1.68283e-40	5.02024	16.8278
COL5A1	212488_at	collagen, type V, alpha 1	0.53173	3.40197	2.27899e-13	0.589	1.97977
DNAJB2	202500_at	DnaJ (Hsp40) homolog, subfamily B, member 2	0.5358	3.43404	0.00026	0.1688	0.57273
PRSS3	213421_x_at	protease, serine, 3 (mesotrypsin)	0.54401	3.49954	4.48425e-07	0.20383	0.70476
DAAM1	216060_s_at	dishevelled associated activator of morphogenesis 1	0.55398	3.58078	4.44993e-28	0.44666	1.58024
DDB2	203409_at	damage-specific DNA binding protein 2, 48kDa	0.5568	3.6041	4.97723e-22	0.56394	2.00815
STC1	204595_s_at	stanniocalcin 1	0.55799	3.61401	5.56491e-06	0.17184	0.61359
CLIC3	219529_at	chloride intracellular channel 3	0.56111	3.64006	1.11921e-14	0.29654	1.0665
ANXA8	203074_at	annexin A8	0.56584	3.67991	5.86472e-35	1.01	3.67221
FLJ10901	219010_at	hypothetical protein FLJ10901	0.57206	3.73303	3e-05	0.18768	0.69222
ZFP36L1	211965_at	zinc finger protein 36, C3H type-like 1	0.57486	3.75718	4.85563e-06	0.15262	0.56657
PLEK2	218644_at	pleckstrin 2	0.57982	3.80033	7.7327e-27	1.18956	4.46661
SPHK1	219257_s_at	sphingosine kinase 1	0.58078	3.80876	4.09882e-15	0.47333	1.78122
COL5A1	212489_at	collagen, type V, alpha 1	0.581	3.81069	4.78826e-12	0.23845	0.89778
THBS1	201107_s_at	thrombospondin 1	0.58185	3.81815	2.70621e-13	0.3339	1.25961
COL5A1	203325_s_at	collagen, type V, alpha 1	0.59351	3.92202	4.05923e-09	0.35811	1.38769
BHLHB2	201170_s_at	basic helix-loop-helix domain containing, class B, 2	0.60848	4.05959	0	1.5163	6.08187
PTPRR	206084_at	protein tyrosine phosphatase, receptor type, R	0.62288	4.19644	0.00019	0.07322	0.30358
COL7A1	217312_s_at	Homo sapiens (clones: CW52-2, CW27-6, CW15-2, CW26-5, 11-67) collagen type VII intergenic region and (COL7A1) gene, complete cds.	0.63212	4.28671	1.195e-09	0.391	1.65605
FLJ14213	219383_at	hypothetical protein FLJ14213	0.65863	4.5565	0.00442	0.04594	0.20682
COL4A1	211981_at	collagen, type IV, alpha 1	0.66088	4.58015	4.55791e-10	0.40655	1.83976
NCF2	209949_at	neutrophil cytosolic factor 2 (65kDa, chronic granulomatous disease, autosomal 2)	0.66968	4.67389	1.15434e-21	0.27101	1.25152
COL1A1	202311_s_at	collagen, type I, alpha 1	0.67738	4.75746	0.00889	0.03376	0.15869
LBH	221011_s_at	likely ortholog of mouse limb-bud and heart gene	0.68778	4.87279	5e-05	0.0751	0.36157
BHLHB2	201169_s_at	basic helix-loop-helix domain containing, class B, 2	0.71192	5.15131	5.60953e-34	0.42067	2.14105
PTPRR	210675_s_at	protein tyrosine phosphatase, receptor type, R	0.71485	5.18618	0.00016	0.07654	0.39218
C20orf42	218796_at	chromosome 20 open reading frame 42	0.73626	5.44826	6.14836e-11	0.24089	1.29669
TGFBI	201506_at	transforming growth factor, beta-induced, 68kDa	0.75414	5.67727	0	1.57996	8.86248
MADH7	204790_at	MAD, mothers against decapentaplegic homolog 7 (Drosophila)	0.76274	5.7908	5e-05	0.06807	0.38948
WNT5B	221029_s_at	wingless-type MMTV integration site family, member 5B	0.76489	5.81955	4.13593e-08	0.14107	0.81116
SERPINE1	202628_s_at	serine (or cysteine) proteinase inhibitor, clade E (nexin, plasminogen activator inhibitor type 1), member 1	0.78447	6.08787	0	1.99393	11.9934
CSF1R	203104_at	colony stimulating factor 1 receptor, formerly McDonough feline sarcoma viral (v-fms) oncogene homolog	0.85497	7.16087	5.10551e-06	0.10583	0.74877
LAMC2	202267_at	laminin, gamma 2	0.8939	7.83251	0	0.80767	6.25037
LAMC2	207517_at	laminin, gamma 2	0.89625	7.87498	2.76146e-08	0.05179	0.40299
dJ761I2.1	202149_at	Human DNA sequence from clone RP4-761I2 on chromosome 6 Contains 3' part of the gene for enhancer of filamentation (HEF1), ESTs, STSs and CpG islands, complete sequence.	0.90668	8.06637	1.10288e-08	0.0427	0.34027
JUNB	201473_at	jun B proto-oncogene	0.92136	8.34374	2.48198e-28	0.23295	1.9204
TMEPAI	217875_s_at	transmembrane, prostate androgen induced RNA	0.95816	9.08146	0	0.51009	4.57689
ARHD	209885_at	ras homolog gene family, member D	0.9667	9.262	0.00169	0.03276	0.2998
SGNE1	203889_at	secretory granule, neuroendocrine protein 1 (7B2 protein)	1.01612	10.3782	8.13291e-07	0.03737	0.38321
ULK1	209333_at	unc-51-like kinase 1 (C. elegans)	1.13226	13.56	1e-05	0.03887	0.52078
C17orf31	214940_s_at	chromosome 17 open reading frame 31	1.1547	14.2792	0.00014	0.03463	0.48851
EPHB2	211165_x_at	EphB2	1.26806	18.5379	1e-05	0.03152	0.5774
COL6A3	201438_at	collagen, type VI, alpha 3	1.31404	20.6081	1.43027e-10	0.03532	0.71923
LOC283537	214719_at	hypothetical protein LOC283537	1.31607	20.7048	8.3878e-12	0.03507	0.71752
COL1A1	202310_s_at	collagen, type I, alpha 1	1.50765	32.1848	9.08439e-25	0.03759	1.19521
CGB	205387_s_at	chorionic gonadotropin, beta polypeptide	1.66228	45.9496	3.74993e-38	0.05089	2.31057
