# Supplementary material for: HER-2 overexpression differentially alters transforming growth factor-β responses in luminal versus mesenchymal human breast cancer cells
Source: Breast Cancer Res. 2005 Nov 8;7(6):R1058–79. doi: 10.1186/bcr1343 (PMC1410754; doi:10.1186/bcr1343)
Supplement: Additional File 9 — A table (Excel file) listing the effects of 24 h TGF-β exposure on MDA-MB-231 H2 cells. It includes 605 elements (2.7% of total) up- or down-regulated greater than 1.5-fold with a p-value < 0.01. [file bcr1343-S9.xls]

## Sheet: TGFß modul. sorted
Fold ∆a	P-valueb	Inten 1	Inten 2	Fold ∆a	P-valueb	Inten 1	Inten 2	Sequence Descriptionc	Primary Sequence Name	Accession #	Function/Family	Role in TGF-ß signaling	Alias
a fold change extracted from Rosetta Resolver: red if > 1.7 fold higher in MCF-7 H2 vs CN, red and bold if > 1.7 fold and having an associated p value < 0.05; green if greater than -1.7 lower in MCF-7 H2 vs CN, green and bold if greater than -1.7 and with an associated p value < 0.05.
b p values from Rosetta Resolver are in bold if less than 0.05
c description is in bold of the p values from both experements are less than 0.05; descriptions in red if fold change from both experiments is greater than 1.7, green if fold change in both experiments is a greater negative value than -1.7 fold, decriptions are color coded and in bold if both experiments have a sigificant fold change and significant p values as defined above.
								TGF-ß superfamily ligands
1.5541	0.00013273	0.9227	1.4228	1.4229	0.0028	0.9849	1.3804	transforming growth factor, beta 1	TGFB1	BC000125	TGF-ß ligand superfamily	Ligand
1.9631	0.7364	0.0289	0.0562	-2.8515	0.5797	0.0738	0.0255	transforming growth factor, beta 1	TGFB1	NM_000660	TGF-ß ligand superfamily	Ligand
1.3736	0.4166	0.1451	0.1977	1.5571	0.4207	0.0895	0.1372	transforming growth factor, beta 2	TGFB2	NM_003238	TGF-ß ligand superfamily	Ligand
-1.8599	0.3584	0.0889	0.0474	1.9083	0.4693	0.0346	0.0651	transforming growth factor, beta 2	TGFB2	BF061658	TGF-ß ligand superfamily	Ligand
2.4832	0.171	0.0306	0.0754	1.5949	0.5962	0.0277	0.0435	transforming growth factor, beta 2	TGFB2	M19154	TGF-ß ligand superfamily	Ligand
-1.1221	0.7962	0.1629	0.1441	-1.1516	0.8179	0.1149	0.0982	transforming growth factor, beta 2	TGFB2	NM_003238	TGF-ß ligand superfamily	Ligand
1.4629	0.1086	0.3676	0.5336	1.1126	0.6949	0.3903	0.4277	transforming growth factor, beta 3	TGFB3	J03241	TGF-ß ligand superfamily	Ligand
8.9851	6.503e-18	0.1213	1.0813	16.2928	8.1137e-32	0.1641	2.6328	bone morphogenetic protein 7 (osteogenic protein 1)	BMP7	M60316	TGF-ß ligand superfamily	antagonizes TGF-ß signaling
9.0454	9.5874e-31	0.2894	2.5972	15.1148	7.7528e-18	0.0644	0.9587	bone morphogenetic protein 7 (osteogenic protein 1)	BMP7	BC004248	TGF-ß ligand superfamily	antagonizes TGF-ß signaling
1.0601	0.8981	0.2323	0.2444	1.0504	0.9233	0.2058	0.2129	bone morphogenetic protein 7 (osteogenic protein 1)	BMP7	BC004248	TGF-ß ligand superfamily	antagonizes TGF-ß signaling
-1.1898	0.7194	0.287	0.2393	1.4228	0.3803	0.2111	0.2958	bone morphogenetic protein 1	BMP1	NM_006129	TGF-ß ligand superfamily	??
-1.0115	0.9762	0.2831	0.2777	1.3079	0.5471	0.23	0.2963	bone morphogenetic protein 1	BMP1	NM_006132	TGF-ß ligand superfamily	??
3.4371	0.6154	0.032	0.109	1.3183	0.8779	0.0839	0.109	bone morphogenetic protein 1	BMP1	NM_001199	TGF-ß ligand superfamily	??
4.3391	0.6946	0.0288	0.1241	-1.0197	0.999	0.0258	0.0249	bone morphogenetic protein 1	BMP1	NM_006128	TGF-ß ligand superfamily	??
1.4546	0.4398	0.1535	0.2215	-1.093	0.8087	0.239	0.2154	bone morphogenetic protein 10	BMP10	NM_014482	TGF-ß ligand superfamily	??
1.1054	0.7493	0.2481	0.2721	-1.1187	0.7747	0.1863	0.164	bone morphogenetic protein 15	BMP15	NM_005448	TGF-ß ligand superfamily	??
1.494	0.6415	0.0561	0.0831	1.2964	0.701	0.0748	0.0955	bone morphogenetic protein 2	BMP2	NM_001200	TGF-ß ligand superfamily	??
3.8985	0.3738	0.0288	0.1113	2.125	0.7287	0.026	0.0544	bone morphogenetic protein 2	BMP2	AA583044	TGF-ß ligand superfamily	??
1.2452	0.9144	0.0329	0.0407	-1.0842	0.9562	0.0547	0.0497	bone morphogenetic protein 3 (osteogenic)	BMP3	NM_001201	TGF-ß ligand superfamily	??
10.0861	0.0489	0.0276	0.2764	-1.0779	0.9545	0.1075	0.0982	for bone morphogenetic protein 4 (BMP-4)	BMP4	D30751	TGF-ß ligand superfamily	??
-5.0591	1.2628e-16	0.8436	0.1655	-5.4426	8.5551e-17	1.0529	0.1906	bone morphogenetic protein 5	BMP5	NM_021073	TGF-ß ligand superfamily	??
-8.5617	1.9595e-05	0.2696	0.0312	-11.7361	7.3873e-07	0.3243	0.0272	3' end of the BMP5 gene	BMP5	AL133386	TGF-ß ligand superfamily	??
1.129	0.7611	0.191	0.214	-1.146	0.6831	0.289	0.2484	bone morphogenetic protein 6	BMP6	NM_001718	TGF-ß ligand superfamily	??
1.8257	0.7152	0.028	0.0507	1.9904	0.3807	0.0511	0.1002	bone morphogenetic protein 8 (osteogenic protein 2)	BMP8	NM_001720	TGF-ß ligand superfamily	??
1.5757	0.6323	0.0481	0.0751	-3.1112	0.3872	0.0785	0.0249	bone morphogenetic protein 8 (osteogenic protein 2)	BMP8	NM_001720	TGF-ß ligand superfamily	??
-1.0543	0.874	0.1934	0.182	1.4578	0.2401	0.1745	0.2506	inhibin, alpha	INHA	M13981	TGF-ß ligand superfamily	??
-4.6048	0.2177	0.1337	0.0288	5.1975	0.3295	0.0283	0.145	inhibin, beta A (activin A, activin AB alpha)	INHBA	M13436	TGF-ß ligand superfamily	??
1.5518	0.6422	0.031	0.0477	1.4373	0.5636	0.0474	0.0671	inhibin, beta A (activin A, activin AB alpha)	INHBA	NM_002192	TGF-ß ligand superfamily	??
1.2363	0.0537	1.933	2.3711	2.3861	2.0129e-10	0.9478	2.2275	inhibin, beta B (activin AB beta polypeptide)	INHBB	NM_002193	TGF-ß ligand superfamily	??
-1.4081	0.0181	0.6108	0.4304	-1.5162	0.0019	0.7365	0.4784	inhibin, beta C	INHBC	NM_005538	TGF-ß ligand superfamily	??
1.0584	0.8344	0.3426	0.3598	-1.0056	0.9853	0.3163	0.3098	inhibin, beta C	INHBC	NM_005538	TGF-ß ligand superfamily	??
-1.2615	0.7526	0.0618	0.0486	-1.3802	0.4841	0.1174	0.0838	activin beta E	INHBE	BC005161	TGF-ß ligand superfamily	??
								TGF-ß Ligand activators/modulators
2.218	0.7922	0.0278	0.0613	5.2056	0.322	0.0271	0.139	latent transforming growth factor beta binding protein 1	LTBP1	AI986120	cystein rich secreted protein	Ligand Trap	LAP
1.4171	0.0697	0.5395	0.7585	-1.0879	0.6643	0.6332	0.5733	latent transforming growth factor beta binding protein 1	LTBP1	NM_000627	cystein rich secreted protein	Ligand Trap
1.187	0.6959	0.1749	0.2059	-1.3131	0.4808	0.241	0.1808	latent transforming growth factor beta binding protein 2	LTBP2	NM_000428	cystein rich secreted protein	Ligand Trap
-2.2936	1.7347e-08	1.5025	0.6499	-2.2676	1.2071e-07	1.3044	0.5666	latent transforming growth factor beta binding protein 3	LTBP3	NM_021070	cystein rich secreted protein	Ligand Trap
-5.4497	0.2604	0.1472	0.0268	-6.5771	0.1216	0.2035	0.0305	latent transforming growth factor beta binding protein 4	LTBP4	NM_003573	cystein rich secreted protein	Ligand Trap
-5.9603	0.099	0.1671	0.0278	-2.4611	0.2096	0.1844	0.0738	latent transforming growth factor beta binding protein 4	LTBP4	AF051344	cystein rich secreted protein	Ligand Trap
-4.2283	0.5352	0.1154	0.0271	-2.395	0.8113	0.0585	0.0241	latent transforming growth factor beta binding protein 4	LTBP4	AI910869	cystein rich secreted protein	Ligand Trap
-1.5354	0.5486	0.0917	0.0592	1.4183	0.4947	0.084	0.1173	decorin	DCN	AF138302	ECM protoglycan (SLRP family)	Ligand Trap
1.1391	0.2256	2.3013	2.601	-1.0314	0.7754	2.2041	2.105	decorin	DCN	NM_001920	ECM protoglycan (SLRP family)	Ligand Trap
-1.2332	0.6728	0.0888	0.0714	-1.2538	0.8344	0.0721	0.0566	decorin	DCN	AI281593	ECM protoglycan (SLRP family)	Ligand Trap
-2.1366	0.7738	0.0614	0.0285	1.5022	0.9067	0.0262	0.0387	decorin	DCN	AF138303	ECM protoglycan (SLRP family)	Ligand Trap
-1.2631	0.4915	0.405	0.3181	1.0153	0.9683	0.303	0.3031	decorin	DCN	AF138300	ECM protoglycan (SLRP family)	Ligand Trap
4.3188	0.0172	0.0389	0.1665	1.9473	0.1833	0.0733	0.1405	alpha-2-macroglobulin	A2M	NM_000014	Proteinase Inhibitor	Ligand Trap
-1.0646	0.8719	0.1658	0.1545	1.198	0.7215	0.1131	0.1334	thrombospondin 2	THBS2	NM_003247	Adhesive glycoprotein/adhesion	Activates latent TGF-ß?
1.2378	0.6708	0.2199	0.27	-3.0025	0.0825	0.2838	0.0931	thrombospondin 3	THBS3	L38969	Adhesive glycoprotein/adhesion	Activates latent TGF-ß?
1.294	0.3366	0.2713	0.3483	1.224	0.5695	0.2006	0.2419	thrombospondin 4	THBS4	NM_003248	Adhesive glycoprotein/adhesion	Activates latent TGF-ß?
-1.4391	0.00035038	1.0343	0.7131	-2.8269	1.1932e-18	1.2951	0.4513	thrombospondin 1	THBS1	NM_003246	Adhesive glycoprotein/adhesion	Activates latent TGF-ß
-1.4776	0.0005007	1.1612	0.7797	-1.9118	8.2866e-06	0.9757	0.5027	thrombospondin 1	THBS1	AV726673	Adhesive glycoprotein/adhesion	Activates latent TGF-ß
1.0231	0.8946	0.7675	0.7791	-1.1697	0.3886	0.8585	0.723	thrombospondin 1	THBS1	BF055462	Adhesive glycoprotein/adhesion	Activates latent TGF-ß
-1.2938	0.7129	0.1602	0.1229	1.1357	0.8785	0.1091	0.1221	thrombospondin 1	THBS1	AI812030	Adhesive glycoprotein/adhesion	Activates latent TGF-ß
-1.0808	0.3722	2.4819	2.2785	-1.3239	0.0031	2.1611	1.6078	integrin, alpha V (vitronectin receptor)	ITGAV	AI093579	ECM receptor	Activates latent TGF-ß	aphaV/beta6 augments anchorage independent growth
8.0291	1.9833e-06	0.0286	0.2275	7.0528	0.00079187	0.024	0.1665	integrin, beta 6	ITGB6	NM_000888	ECM receptor	Activates latent TGF-ß	aphaV/beta6 augments anchorage independent growth
1.8808	0.4809	0.0493	0.092	6.9171	0.135	0.0244	0.1664	integrin, beta 6	ITGB6	NM_000888	ECM receptor	Activates latent TGF-ß	aphaV/beta6 augments anchorage independent growth
-1.1914	0.7425	0.1644	0.1369	-1.8438	0.5449	0.106	0.0566	matrix metalloproteinase 2 (gelatinase A)	MMP2	NM_004530	Peptidase family member	Activates latent TGF-ß	cleaves gelatin/collagen
1.0457	0.7579	0.5659	0.5871	-1.064	0.6293	0.6929	0.6415	matrix metalloproteinase 9 (gelatinase B)	MMP9	NM_004994	Peptidase family member	Activates latent TGF-ß	cleaves gelatin/collagen
-1.4016	0.7337	0.0401	0.0284	1.4524	0.7345	0.0264	0.0378	matrix metalloproteinase 1 (interstitial collagenase)	MMP1	NM_002421	Peptidase family member	??	cleaves collagen
1.3279	0.8624	0.0281	0.037	1.4817	0.795	0.0252	0.0368	matrix metalloproteinase 10 (stromelysin 2)	MMP10	NM_002425	Peptidase family member	??	cleaves fibronectin,gelatin
-2.254	0.5202	0.095	0.0418	-6.1978	0.1374	0.1445	0.023	matrix metalloproteinase 11 (stromelysin 3)	MMP11	AA401885	Peptidase family member	??	implicated in carcimoma progression
-1.9204	0.6601	0.0624	0.0322	-1.4739	0.5392	0.1533	0.1024	matrix metalloproteinase 11 (stromelysin 3)	MMP11	AI761713	Peptidase family member	??	implicated in carcimoma progression
1.1567	0.7496	0.168	0.1928	2.519	0.5849	0.0267	0.0661	matrix metalloproteinase 11 (stromelysin 3)	MMP11	NM_005940	Peptidase family member	??	implicated in carcimoma progression
1.2811	0.5989	0.0983	0.1249	-1.1674	0.7531	0.1153	0.0973	matrix metalloproteinase 12 (macrophage elastase)	MMP12	NM_002426	Peptidase family member	??	cleaves elastin
1.3842	0.8311	0.0299	0.041	-1.1115	0.952	0.0286	0.0253	matrix metalloproteinase 13 (collagenase 3)	MMP13	NM_002427	Peptidase family member	??	cleaves collagen
1.0934	0.7555	2.0364	2.2091	-1.4028	0.2366	2.5026	1.7573	matrix metalloproteinase 14 (membrane-inserted)	MMP14	Z48481	Peptidase family member	??	activates pro-gelatenase/tumor invasion
-5.1601	0.4011	0.2492	0.0479	-4.0876	0.7	0.1002	0.0242	matrix metalloproteinase 14 (membrane-inserted)	MMP14	X83535	Peptidase family member	??	activates pro-gelatenase/tumor invasion
-2.7665	0.7145	0.0821	0.0295	-1.8099	0.8246	0.0485	0.0264	matrix metalloproteinase 14 (membrane-inserted)	MMP14	NM_004995	Peptidase family member	??	activates pro-gelatenase/tumor invasion
4.0764	0.427	0.0272	0.11	1.1924	0.9643	0.0246	0.0289	matrix metalloproteinase 14 (membrane-inserted)	MMP14	AU149305	Peptidase family member	??	activates pro-gelatenase/tumor invasion
1.1121	0.8121	0.3026	0.3339	1.0843	0.9315	0.1647	0.176	matrix metalloproteinase 15 (membrane-inserted)	MMP15	NM_002428	Peptidase family member	??	may activate pro-gelatenase/tumor invasion
-2.1749	0.1219	0.1305	0.0595	-1.6384	0.1645	0.1616	0.0971	matrix metalloproteinase 16 (membrane-inserted)	MMP16	U79292	Peptidase family member	??	cleaves collagen/fibronectin activates progelatinase
1.0329	0.9452	0.1373	0.1407	-2.2252	0.1823	0.1641	0.0726	matrix metalloproteinase 16 (membrane-inserted)	MMP16	AB009303	Peptidase family member	??	cleaves collagen/fibronectin activates progelatinase
-3.4157	0.0762	0.1016	0.0295	-2.1832	0.2827	0.0832	0.0375	matrix metalloproteinase 16 (membrane-inserted)	MMP16	NM_022564	Peptidase family member	??	cleaves collagen/fibronectin activates progelatinase
-2.5875	0.2233	0.0764	0.0293	-1.8386	0.5371	0.0493	0.0264	matrix metalloproteinase 16 (membrane-inserted)	MMP16	NM_022564	Peptidase family member	??	cleaves collagen/fibronectin activates progelatinase
-1.2627	0.5472	0.2534	0.1991	-1.1207	0.7838	0.2316	0.2035	matrix metalloproteinase 17 (membrane-inserted)	MMP17	NM_016155	Peptidase family member	??	cleaves fibrin
-3.9651	0.174	0.1604	0.0401	-7.8339	0.0304	0.2193	0.0276	matrix metalloproteinase 19	MMP19	U38321	Peptidase family member	??	cleaves aggrecan and other ECM proteins
2.1252	0.404	0.098	0.2066	5.0466	0.2182	0.0402	0.1999	matrix metalloproteinase 19	MMP19	NM_002429	Peptidase family member	??	cleaves aggrecan and other ECM proteins
1.031	0.9577	0.0637	0.0651	1.241	0.7049	0.06	0.0733	matrix metalloproteinase 20 (enamelysin)	MMP20	NM_004771	Peptidase family member	??	cleaves tooth enamel and aggrecan
-3.0481	0.4843	0.0816	0.0266	-2.589	0.6503	0.0676	0.0257	matrix metalloproteinase 23A	MMP23A	NM_004659	Peptidase family member	??	??
-1.298	0.6591	0.1371	0.1048	-2.2527	0.6036	0.0584	0.0255	matrix metalloproteinase 24 (membrane-inserted)	MMP24	NM_006690	Peptidase family member	??	activates pro-gelatenase
-1.4882	0.5615	0.1662	0.1108	1.3893	0.7182	0.0856	0.1171	matrix metalloproteinase 24 (membrane-inserted)	MMP24	W45551	Peptidase family member	??	activates pro-gelatenase
-1.0358	0.91	0.2838	0.2719	-1.2409	0.4541	0.3374	0.2678	matrix metalloproteinase 25	MMP25	NM_022718	Peptidase family member	??	may activate pro-gelatenase/tumor invasion
-1.0913	0.8824	0.1301	0.1183	-1.2681	0.6356	0.1611	0.1251	matrix metalloproteinase 26	MMP26	NM_021801	Peptidase family member	??	cleaves collagen/fibronectin and other ECM proteins
1.3872	0.437	0.1062	0.1462	-1.3051	0.5108	0.1621	0.1224	matrix metalloproteinase 27	MMP27	NM_022122	Peptidase family member	??	??
-1.3307	0.9003	0.038	0.0283	-1.2368	0.9215	0.0316	0.0252	matrix metalloproteinase 28	MMP28	NM_024302	Peptidase family member	??	degrades casein
1.0896	0.8468	0.1058	0.1144	1.2944	0.3935	0.1656	0.2111	matrix metalloproteinase 3 (stromelysin 1)	MMP3	NM_002422	Peptidase family member	??	cleaves collagen/fibronectin and other ECM proteins
1.3839	0.4374	0.0963	0.1323	-1.282	0.415	0.2155	0.1656	matrix metalloproteinase 7 (matrilysin, uterine)	MMP7	NM_002423	Peptidase family member	??	degrades casein/activates procollagenase
1.0359	0.9381	0.1231	0.1265	-1.8334	0.6455	0.1093	0.0587	matrix metalloproteinase 8 (neutrophil collagenase)	MMP8	NM_002424	Peptidase family member	??	degrades collagens
								TGF-ß Receptor Superfamily
-1.9886	1.9885e-10	1.2803	0.6388	-1.8041	2.4065e-06	0.898	0.4903	mRNA for TGF-betaIIR alpha, complete cds.	TGF-ßIIR alpha	D50683	TGF-ß receptor superfamily	Signaling Receptor
2.3471	0.1968	0.0968	0.2254	1.6311	0.2564	0.165	0.2651	transforming growth factor, beta-induced, 68kDa	TGFBI	NM_000358	TGF-ß receptor superfamily	Signaling Receptor				ID2 is also a target gene
1.0055	0.9909	0.133	0.1327	1.6137	0.3766	0.0918	0.1459	transforming growth factor, beta receptor I (activin A receptor type II-like kinase, 53kDa)	TGFBR1	NM_004612	TGF-ß receptor superfamily	Signaling Receptor				ID2 is also a target gene
-2.5813	0.5185	0.0753	0.0289	1.7313	0.7738	0.0265	0.0452	transforming growth factor, beta receptor II (70/80kDa)	TGFBR2	NM_003242	TGF-ß receptor superfamily	Signaling Receptor				ID2 is also a target gene
-1.1938	0.0816	1.0026	0.8333	-1.2907	0.017	0.9915	0.7567	activin A receptor, type I	ACVR1	NM_001105	TGF-ß receptor superfamily	??				ID2 is also a target gene
-2.3405	0.5476	0.0647	0.0274	-3.1135	0.1333	0.2018	0.0639	activin A receptor, type IB	ACVR1B	NM_020327	TGF-ß receptor superfamily	??				ID2 is also a target gene
1.1242	0.6726	0.2516	0.2806	-1.486	0.2583	0.2591	0.1717	activin A receptor, type IB	ACVR1B	BC000254	TGF-ß receptor superfamily	??
1.9983	0.5958	0.0298	0.0591	-1.7821	0.7974	0.0467	0.0258	activin A receptor, type IB	ACVR1B	NM_020328	TGF-ß receptor superfamily	??
-1.7312	0.4627	0.1744	0.0999	1.587	0.8208	0.0253	0.0395	activin A receptor, type IB	ACVR1B	NM_020327	TGF-ß receptor superfamily	??
-1.0544	0.6526	1.2678	1.193	1.0076	0.94	1.4306	1.4198	activin A receptor, type IB	ACVR1B	AL117643	TGF-ß receptor superfamily	??
-1.5627	0.8655	0.045	0.0285	-1.0438	0.9735	0.0422	0.0398	activin A receptor, type IB	ACVR1B	NM_020328	TGF-ß receptor superfamily	??
1.0674	0.821	0.3202	0.3391	-1.3461	0.3009	0.441	0.3227	activin A receptor, type II	ACVR2	NM_001616	TGF-ß receptor superfamily	??
-1.0018	0.9995	0.1388	0.1374	-2.206	0.6714	0.3264	0.1458	activin A receptor, type IIB	ACVR2B	NM_001106	TGF-ß receptor superfamily	??
-1.9357	0.7526	0.0575	0.0295	4.0096	0.5257	0.0257	0.1013	activin A receptor type II-like 1	ACVRL1	L17075	TGF-ß receptor superfamily	??
-1.0704	0.6128	0.6222	0.5768	-1.2618	0.147	0.5761	0.4497	bone morphogenetic protein receptor, type IA	BMPR1A	AI678679	TGF-ß receptor superfamily	??
1.0121	0.9245	0.6358	0.6385	-1.076	0.7141	0.546	0.4999	bone morphogenetic protein receptor, type IA	BMPR1A	NM_004329	TGF-ß receptor superfamily	??
6.9752	0.0888	0.0275	0.1905	4.4366	0.2098	0.0249	0.1089	bone morphogenetic protein receptor, type IB	BMPR1B	D89675	TGF-ß receptor superfamily	??
-1.6769	0.197	0.2569	0.152	-1.2058	0.1975	0.5952	0.4863	bone morphogenetic protein receptor, type II	BMPR2	U25110	TGF-ß receptor superfamily	??
-1.3471	0.0292	0.6899	0.5081	1.2178	0.66	0.1667	0.2	bone morphogenetic protein receptor, type II	BMPR2	U20165	TGF-ß receptor superfamily	??
								TGF-ß Receptor Associated/Modulators
-1.4171	0.6588	0.0692	0.0485	-1.2863	0.6234	0.0976	0.0748	transforming growth factor, beta receptor III (betaglycan)	TGFBR3	NM_003243	TGF-ß receptor superfamily	Acessory Receptor				ID2 is also a target gene
-1.3993	0.4101	0.2267	0.1608	-1.2642	0.511	0.2621	0.2042	endoglin (Osler-Rendu-Weber syndrome 1)	ENG	BE732652	Type I transmembrane protein	Acessory Receptor
-1.2667	0.7967	0.1723	0.135	-1.9543	0.6508	0.1168	0.0588	endoglin (Osler-Rendu-Weber syndrome 1)	ENG	NM_000118	Type I transmembrane protein	Acessory Receptor
1.4418	0.5951	0.1333	0.1907	-2.2657	0.1013	0.308	0.1339	transforming growth factor, ß receptor associated protein 1	TGFBRAP1	NM_004257	cytoplasmic linker protein	Receptor binding/SMAD4 chaperone	TRAP1
1.2511	0.3611	0.7055	0.8758	1.519	0.1173	0.541	0.8095	axin 1	AXIN1	AA745954	inhibitor of wnt signaling	TGFß receptor linkage
-2.0198	0.721	0.0712	0.035	1.729	0.4882	0.1042	0.1775	disabled homolog 1 (Drosophila)	DAB1	NM_021080	kinase adapter/signaling molecule	TGFß receptor linkage
4.2632	0.1746	0.0273	0.1156	4.1676	0.1355	0.0251	0.1032	disabled homolog 2	DAB2	NM_001343	kinase adapter/signaling molecule	TGFß receptor linkage
1.6611	0.1069	0.2796	0.4607	1.3706	0.3201	0.2344	0.3164	disabled homolog 2	DAB2	AF188298	kinase adapter/signaling molecule	TGFß receptor linkage
2.3558	0.0247	0.1637	0.3827	1.2948	0.5986	0.1872	0.2387	disabled homolog 2	DAB2	BC003064	kinase adapter/signaling molecule	TGFß receptor linkage
1.7472	0.3302	0.0991	0.1718	4.7061	0.2273	0.0266	0.1232	spectrin, beta, non-erythrocytic 1	SPTBN1	N92501	signal transducing protein	TGFß receptor linkage
1.2566	0.0046	2.0443	2.5488	-1.0749	0.3876	2.0233	1.8541	spectrin, beta, non-erythrocytic 1	SPTBN1	BE968833	signal transducing protein	TGFß receptor linkage
1.096	0.8364	0.1702	0.1851	3.1678	0.4284	0.0256	0.08	spectrin, beta, non-erythrocytic 1	SPTBN1	AA131826	signal transducing protein	TGFß receptor linkage
-1.0146	0.9486	0.5949	0.5817	-1.1092	0.7144	0.4405	0.3912	spectrin, beta, non-erythrocytic 1	SPTBN1	NM_003128	signal transducing protein	TGFß receptor linkage
-1.3015	0.9501	0.0368	0.0281	1.2211	0.9585	0.0265	0.0319	spectrin, beta, non-erythrocytic 1	SPTBN1	R85779	signal transducing protein	TGFß receptor linkage
-1.8368	0.6348	0.0546	0.0295	-1.0919	0.9593	0.0301	0.0272	spectrin, beta, non-erythrocytic 1	SPTBN1	BF434424	signal transducing protein	TGFß receptor linkage
2.7449	0.0061	0.1593	0.4339	1.6694	0.0326	0.273	0.4489	spectrin, beta, non-erythrocytic 2	SPTBN2	NM_006946	signal transducing protein	TGFß receptor linkage
-1.492	0.8792	0.043	0.0286	2.2717	0.7076	0.0297	0.0665	spectrin, beta, non-erythrocytic 4	SPTBN4	NM_025213	signal transducing protein	TGFß receptor linkage
1.2474	0.6412	0.207	0.2562	-1.2389	0.7211	0.2135	0.1697	spectrin, beta, non-erythrocytic 5	SPTBN5	NM_016642	signal transducing protein	TGFß receptor linkage
1.0881	0.8373	0.4136	0.4465	1.5319	0.3092	0.3384	0.5106	signal transducer and activator of transcription 3	STAT3	BC000627	signal transducing protein	TGFß receptor linkage
1.4053	7.6902e-06	3.9182	5.4634	1.4326	2.9346e-06	3.7492	5.2904	unr-interacting protein	UNRIP	NM_007178	WD domain receptor assoc. prot.	synergizes with SMAD7	same as STRAP and MAWD similar to TRIP-1
1.268	0.017	3.282	4.1291	1.372	0.00067462	3.581	4.8393	eukaryotic translation initiation factor 3, subunit 2 beta	EIF3S2	U36764	translation promoter RNA binding	receptor associated	EIF3S2 same as TRIP-1
2.1745	0.7824	0.0531	0.1145	-3.6683	0.6347	0.115	0.0309	Ewings sarcoma EWS-Fli1 (type 1) oncogene mRNA	211825_s_at	AF327066	Transcription Factor	TBRII repressor	EWS-FL1
								SMAD Proteins
-1.1554	0.3797	0.4482	0.3848	1.2393	0.3177	0.2563	0.3129	MAD, mothers against decapentaplegic homolog 2	MADH2	NM_005901	transcriptional activator	R-SMAD
-1.0472	0.7913	0.8571	0.8121	1.1027	0.5419	0.8948	0.9719	MAD, mothers against decapentaplegic homolog 2	MADH2	U65019	transcriptional activator	R-SMAD
-1.08	0.4645	1.0022	0.9207	1.0448	0.6898	0.877	0.9025	MAD, mothers against decapentaplegic homolog 2	MADH2	AW151617	transcriptional activator	R-SMAD
1.1733	0.3976	0.6036	0.7027	4.0769	0.00070624	0.1204	0.4837	MAD, mothers against decapentaplegic homolog 3	MADH3	NM_005902	transcriptional activator	R-SMAD
1.0192	0.9445	0.4534	0.4585	1.5091	0.2061	0.3098	0.4604	MAD, mothers against decapentaplegic homolog 3	MADH3	U76622	transcriptional activator	R-SMAD
-1.9977	8.7999e-05	0.5009	0.2488	-1.9531	8.7639e-05	0.4024	0.2029	MAD, mothers against decapentaplegic homolog 4	MADH4	NM_005359	transcriptional activator	Co-SMAD
-1.9174	0.4223	0.1065	0.0551	-1.2086	0.6932	0.1245	0.1015	MAD, mothers against decapentaplegic homolog 4	MADH4	U44378	transcriptional activator	Co-SMAD
-1.1464	0.6665	0.3209	0.2777	-1.2711	0.2043	0.5919	0.4587	MAD, mothers against decapentaplegic homolog 6	MADH6	NM_005585	signal transducing protein	inhibitory SMAD
3.1704	0.43	0.0275	0.0864	-1.3813	0.8947	0.0362	0.0258	MAD, mothers against decapentaplegic homolog 6	MADH6	AF035528	signal transducing protein	inhibitory SMAD
1.7739	0.6247	0.0436	0.0768	-1.0813	0.9498	0.0574	0.0522	MAD, mothers against decapentaplegic homolog 6	MADH6	AI193899	signal transducing protein	inhibitory SMAD
-2.153	0.6755	0.0611	0.0281	-1.1771	0.9562	0.0293	0.0245	MAD, mothers against decapentaplegic homolog 6	MADH6	AI628464	signal transducing protein	inhibitory SMAD
-1.375	0.0299	0.5771	0.4165	-1.1006	0.673	0.3734	0.3342	MAD, mothers against decapentaplegic homolog 7	MADH7	NM_005904	signal transducing protein	inhibitory SMAD	prevents R-smad access to receptors/recruits smurf2
1.1509	0.3696	0.5666	0.647	1.2029	0.186	0.6535	0.7743	MAD, mothers against decapentaplegic homolog 1	MADH1	U54826	transcriptional activator	BMP signal transducer
-1.215	0.4915	0.2563	0.2093	1.1708	0.8107	0.1052	0.1213	MAD, mothers against decapentaplegic homolog 5	MADH5	NM_005903	transcriptional activator	BMP signal transducer
-1.1228	0.7001	0.2133	0.1885	-1.0096	0.9757	0.1751	0.1709	MAD, mothers against decapentaplegic homolog 5	MADH5	AF010601	transcriptional activator	BMP signal transducer
-1.7328	0.8028	0.0489	0.028	3.7661	0.4115	0.0259	0.0962	MAD, mothers against decapentaplegic homolog 9	MADH9	NM_005905	transcriptional activator	BMP signal transducer
								SMAD Trafficking
-1.0658	0.8944	0.1862	0.1733	-2.3366	0.2653	0.189	0.0797	MAD, interacting protein, receptor activation anchor	MADHIP	NM_007323	cytoplasmic linker protein	SMAD anchor	SARA (SMAD anchor for receptor activation)
-1.0741	0.8993	0.1668	0.1541	1.208	0.6392	0.2658	0.3162	MAD, interacting protein, receptor activation anchor	MADHIP	NM_004799	cytoplasmic linker protein	SMAD anchor	SARA (SMAD anchor for receptor activation)
-1.91	2.0642e-06	1.054	0.5475	-1.7272	4.6888e-06	1.0632	0.6063	E3 ubiquitin ligase SMURF1	SMURF1	AB046845	ubiquitin ligase	Degradation of SMAD7
-1.4444	0.6679	0.1242	0.0853	-3.7723	0.3494	0.1087	0.0284	E3 ubiquitin ligase SMURF1	SMURF1	AI654869	ubiquitin ligase	Degradation of SMAD7
-1.4753	0.2322	0.2641	0.1776	-1.2038	0.5633	0.2668	0.2183	E3 ubiquitin ligase SMURF1	SMURF1	AF199364	ubiquitin ligase	Degradation of SMAD7
-1.3167	0.0055	1.7198	1.296	-1.5033	2.7029e-05	1.9849	1.3005	E3 ubiquitin ligase SMURF2	SMURF2	AY014180	ubiquitin ligase	Degradation of SMAD7
1.2173	0.0324	1.7999	2.1738	1.2209	0.1216	0.69	0.8298	karyopherin (importin) beta 1	KPNB1	AA861608	nuclear import protein	nuclear import of SMADs
1.123	0.0865	9.0257	10.0568	1.0355	0.5787	7.5904	7.7417	karyopherin (importin) beta 1	KPNB1	BG249565	nuclear import protein	nuclear import of SMADs
1.2347	0.1101	0.766	0.9384	1.0202	0.8487	1.8036	1.8123	karyopherin (importin) beta 1	KPNB1	BG545463	nuclear import protein	nuclear import of SMADs
-1.1406	0.2337	1.5202	1.3224	1.0219	0.8713	0.84	0.8455	karyopherin (importin) beta 1	KPNB1	L38951	nuclear import protein	nuclear import of SMADs
1.0639	0.3231	8.0418	8.4884	1.0093	0.9305	1.4888	1.4802	karyopherin (importin) beta 1	KPNB1	BC003572	nuclear import protein	nuclear import of SMADs
1.062	0.6799	0.7871	0.8294	-1.003	0.9649	9.5122	9.3416	karyopherin (importin) beta 1	KPNB1	AA861608	nuclear import protein	nuclear import of SMADs
-1.3024	0.0127	2.6143	1.9916	-1.6986	1.9987e-09	4.884	2.8322	karyopherin (importin) beta 2	KPNB2	U72069	nuclear import protein	nuclear import of SMADs
-1.3374	0.0131	2.2325	1.6563	-1.6326	7.779e-07	3.6459	2.1996	karyopherin (importin) beta 2	KPNB2	AI653355	nuclear import protein	nuclear import of SMADs
-1.1904	0.0368	4.2279	3.524	-1.6081	8.1145e-06	2.8792	1.7636	karyopherin (importin) beta 2	KPNB2	AI307759	nuclear import protein	nuclear import of SMADs
-1.1721	0.0994	3.1819	2.6936	-1.8018	1.5023e-05	1.7819	0.9741	karyopherin (importin) beta 2	KPNB2	NM_002270	nuclear import protein	nuclear import of SMADs
1.3254	0.0116	0.5442	0.7156	1.265	0.0536	0.4897	0.6102	karyopherin (importin) beta 3	KPNB3	AU148466	nuclear import protein	nuclear import of SMADs
1.3271	0.0194	1.2174	1.6031	1.2195	0.1012	1.2073	1.4503	karyopherin (importin) beta 3	KPNB3	BC000947	nuclear import protein	nuclear import of SMADs
1.308	0.0379	0.9347	1.2131	1.1784	0.2268	0.9207	1.0687	karyopherin (importin) beta 3	KPNB3	NM_002271	nuclear import protein	nuclear import of SMADs
1.2225	0.3749	0.2034	0.2467	-1.088	0.807	0.1578	0.1429	karyopherin (importin) beta 3	KPNB3	AF339834	nuclear import protein	nuclear import of SMADs
-1.4592	1.551e-06	2.7495	1.8695	-1.3804	1.5051e-05	2.5883	1.8469	nucleoporin 153kDa	NUP153	NM_005124	nuclear pore complex	nuclear import of SMADs
-1.083	0.6047	0.6837	0.6264	-1.1935	0.279	0.6785	0.56	nucleoporin 214kDa	NUP214	NM_005085	nuclear pore complex	nuclear import of SMADs
1.2424	0.8077	0.152	0.1873	-1.2913	0.781	0.2028	0.1547	nucleoporin 214kDa	NUP214	D14689	nuclear pore complex	nuclear import of SMADs
								SMAD Interacting Nuclear Proteins-Pathway Activation
-1.3292	0.0111	1.2277	0.9164	-1.4293	0.0012	1.2988	0.8951	activating transcription factor 1	ATF1	AI434345	bZIP transcription factor	SMAD cofactor?
1.1474	0.6108	0.2671	0.304	-1.0945	0.722	0.328	0.2952	activating transcription factor 2	ATF2	NM_001880	bZIP transcription factor	SMAD cofactor
-1.8913	0.0079	0.4165	0.2185	-1.7951	0.1019	0.1958	0.1075	activating transcription factor 3	ATF3	NM_001674	bZIP transcription factor	SMAD cofactor?
-1.1979	0.0473	5.0436	4.1773	-1.2389	0.0188	4.3181	3.4332	activating transcription factor 4	ATF4	NM_001675	bZIP transcription factor	SMAD cofactor?
-1.4347	0.017	0.6734	0.4657	1.3732	0.0077	1.088	1.4716	activating transcription factor 5	ATF5	BC005174	bZIP transcription factor	SMAD cofactor?
2.2431	0.6247	0.0285	0.0634	1.24	0.197	0.4378	0.5347	activating transcription factor 5	ATF5	AF101388	bZIP transcription factor	SMAD cofactor?
-1.0285	0.8098	1.3466	1.2991	-1.299	0.8932	0.0487	0.0369	activating transcription factor 5	ATF5	NM_012068	bZIP transcription factor	SMAD cofactor?
-1.2222	0.6559	0.3826	0.3106	-1.7083	0.2923	0.4	0.2306	activating transcription factor 6	ATF6	NM_007348	bZIP transcription factor	SMAD cofactor?
-1.0283	0.9325	0.2197	0.2119	1.2588	0.6345	0.134	0.1661	activating transcription factor 7	ATF7	NM_006856	bZIP transcription factor	SMAD cofactor?
-1.2688	0.0807	2.4265	1.8974	2.5956	1.5252e-09	0.8233	2.105	v-jun sarcoma virus 17 oncogene homolog (avian)	JUN	BG491844	bZIP transcription factor	SMAD cofactor
1.1739	0.5608	0.3613	0.4208	2.6904	8.1612e-05	0.1161	0.3076	v-jun sarcoma virus 17 oncogene homolog (avian)	JUN	NM_002228	bZIP transcription factor	SMAD cofactor
-1.1364	0.68	0.2846	0.2485	3.621	0.1561	0.0455	0.1623	v-jun sarcoma virus 17 oncogene homolog (avian)	JUN	BC002646	bZIP transcription factor	SMAD cofactor
1.0156	0.9339	0.3987	0.4017	1.3377	0.1066	0.3767	0.4963	cAMP responsive element binding protein 1	CREB1	M34356	bZIP transcription factor	transcriptional coactivator
-1.0843	0.5736	0.6586	0.6026	-1.1362	0.3229	0.7338	0.6361	cAMP responsive element binding protein 1	CREB1	NM_004379	bZIP transcription factor	transcriptional coactivator
1.1067	0.6729	0.6199	0.6807	1.0772	0.7289	0.6454	0.6848	cAMP responsive element binding protein 1	CREB1	AI655737	bZIP transcription factor	transcriptional coactivator
-1.033	0.8482	0.7712	0.7408	1.0346	0.8274	0.7281	0.742	cAMP responsive element binding protein 1	CREB1	AA161486	bZIP transcription factor	transcriptional coactivator
-1.1255	0.5654	0.6314	0.5566	1.1193	0.576	0.5916	0.6523	cAMP responsive element binding protein 3 (luman)	CREB3	AF029674	bZIP transcription factor	transcriptional coactivator
3.8133	0.5718	0.0281	0.1063	3.5445	0.6445	0.0261	0.0912	cAMP responsive element binding protein-like 1	CREBL1	AU117487	bZIP transcription factor	transcriptional coactivator
-1.2989	0.7768	0.0799	0.0611	2.0573	0.6607	0.0251	0.0509	cAMP responsive element binding protein-like 1	CREBL1	U52696	bZIP transcription factor	transcriptional coactivator
1.7112	0.3576	0.1599	0.2715	1.0294	0.9301	0.3412	0.346	cAMP responsive element binding protein-like 1	CREBL1	NM_004381	bZIP transcription factor	transcriptional coactivator
1.4417	0.0052	0.4578	0.6548	1.2546	0.115	0.4453	0.5502	cAMP responsive element binding protein-like 2	CREBL2	NM_001310	bZIP transcription factor	transcriptional coactivator
1.4496	0.0197	0.9454	1.3598	1.2758	0.1169	0.9982	1.2544	cAMP responsive element binding protein-like 2	CREBL2	AL529409	bZIP transcription factor	transcriptional coactivator
1.5931	0.0179	0.6131	0.9691	1.3009	0.1509	0.4777	0.6121	cAMP responsive element binding protein-like 2	CREBL2	BF438056	bZIP transcription factor	transcriptional coactivator
1.138	0.5292	0.6239	0.7045	1.3343	0.206	0.4789	0.6293	transcription factor binding to IGHM enhancer 3	TFE3	AL161985	bHLH Transcription Factor	SMAD coactivator	muE3/E-box binding
-1.2952	0.3	0.6049	0.4634	1.0662	0.8057	0.4741	0.498	transcription factor binding to IGHM enhancer 3	TFE3	NM_006521	bHLH Transcription Factor	SMAD coactivator	muE3/E-box binding
3.4996	0.0381	0.0313	0.1086	4.1345	0.0225	0.0271	0.1105	transcription factor 4	TCF4	NM_003199	bHLH Transcription Factor	Binds E-box sequences
2.8989	0.4024	0.0301	0.0867	5.1943	0.0797	0.0275	0.1406	transcription factor 4	TCF4	AK026674	bHLH Transcription Factor	Binds E-box sequences
-3.4618	5.213e-07	0.5757	0.165	-1.6714	0.0128	0.4714	0.2778	p300/CBP-associated factor	PCAF	AV727449	Histone acetylase	transcriptional coactivator					aphaV/beta6 found at focal contacts
-1.7468	6.3079e-06	1.2201	0.693	-1.4865	0.00014062	1.3597	0.901	Cbp/p300-interacting transactivator, 2	CITED2	AF109161	nuclear/histone acetylase?	transcriptional coactivator
-1.5333	0.00015005	1.1124	0.7198	-1.2964	0.0183	1.0235	0.7777	Cbp/p300-interacting transactivator, 2	CITED2	NM_006079	nuclear/histone acetylase?	transcriptional coactivator
1.7415	0.1884	0.2099	0.3626	1.8328	0.5255	0.0851	0.1537	Cbp/p300-interacting transactivator, 1	CITED1	NM_004143	nuclear/histone acetylase?	transcriptional coactivator	MSG1
-1.4552	0.3218	0.3756	0.2561	-1.3493	0.4256	0.3569	0.2606	transcription factor SMIF	HSA275986	NM_018403	transcription factor/histone acetylase?	transcriptional coactivator
1.0708	0.7337	0.5507	0.5851	1.3351	0.1705	0.437	0.5747	PC2 (positive cofactor 2, multiprotein complex)	PCQAP	AK000003	transcriptional activator	transcriptional coactivator	same as ARC105
1.157	0.2692	1.1986	1.3759	1.0947	0.5098	1.0149	1.0943	multiple endocrine neoplasia I	MEN1	NM_000244	nuclear/tumor supressor	SMAD cofactor
1.1913	0.2927	0.659	0.7789	1.3621	0.1569	0.5597	0.7509	E2F transcription factor 1	E2F1	M96577	transcriptional activator	SMAD cofactor
2.0344	0.1543	0.2652	0.5353	1.0779	0.8705	0.3989	0.4235	E2F transcription factor 1	E2F1	NM_005225	transcriptional activator	SMAD cofactor
1.3413	0.8849	0.0291	0.0388	4.1728	0.2522	0.0268	0.11	E2F transcription factor 2	E2F2	NM_004091	transcriptional activator	SMAD cofactor
-1.1517	0.2723	0.7952	0.6851	-1.2396	0.1404	0.7405	0.5884	E2F transcription factor 3	E2F3	NM_001949	transcriptional activator	SMAD cofactor
1.0188	0.9449	0.5163	0.5218	-1.0422	0.9326	0.3434	0.3245	E2F transcription factor 3	E2F3	AI640363	transcriptional activator	SMAD cofactor
-1.233	0.0785	3.5835	2.8835	1.0403	0.7249	3.1729	3.2513	E2F transcription factor 4, p107/p130-binding	E2F4	S75174	transcriptional activator	SMAD cofactor
-6.0078	0.095	0.1611	0.0266	2.475	0.3035	0.0384	0.0937	E2F transcription factor 5, p130-binding	E2F5	U15642	transcriptional activator	SMAD cofactor
1.1134	0.876	0.0866	0.0957	-4.5384	0.3759	0.11	0.0239	E2F transcription factor 5, p130-binding	E2F5	AW139195	transcriptional activator	SMAD cofactor
-1.2326	0.132	1.321	1.0633	-1.241	0.1294	1.2339	0.9793	E2F transcription factor 6	E2F6	NM_001952	transcriptional activator	SMAD cofactor
-3.5149	0.0021	0.7974	0.2251	-2.1044	0.172	0.4271	0.1999	runt-related transcription factor 1 ( aml1 oncogene)	RUNX1	D43968	transcriptional activator	SMAD cofactor	CBFA2/AML1
-1.07	0.8728	0.177	0.1642	-1.4239	0.7115	0.0812	0.0562	runt-related transcription factor 1 ( aml1 oncogene)	RUNX1	L34598	transcriptional activator	SMAD cofactor	CBFA2/AML1
-1.0597	0.9494	0.0695	0.0651	-1.111	0.8349	0.1178	0.1045	runt-related transcription factor 1 ( aml1 oncogene)	RUNX1	D43967	transcriptional activator	SMAD cofactor	CBFA2/AML1
-3.1106	0.0572	0.179	0.0571	1.1577	0.8496	0.0727	0.0828	runt-related transcription factor 1 ( aml1 oncogene)	RUNX1	NM_001754	transcriptional activator	SMAD cofactor	CBFA2/AML1
-2.979	0.4293	0.0815	0.0272	1.3516	0.8989	0.0245	0.0326	runt-related transcription factor 1 ( aml1 oncogene)	RUNX1	U19601	transcriptional activator	SMAD cofactor	CBFA2/AML1
-1.3013	0.5162	0.186	0.1418	1.0151	0.9739	0.1465	0.1465	runt-related transcription factor 1 ( aml1 oncogene)	RUNX1	D89788	transcriptional activator	SMAD cofactor	CBFA2/AML1
1.0528	0.9654	0.0627	0.0655	-3.5689	0.4012	0.0889	0.0245	runt-related transcription factor 2	RUNX2	NM_004348	transcriptional activator	SMAD cofactor	CBFA1/AML3
3.2606	0.1906	0.0365	0.1181	-1.5637	0.7117	0.0645	0.0406	runt-related transcription factor 2	RUNX2	L40992	transcriptional activator	SMAD cofactor	CBFA1/AML3
2.9432	0.4325	0.0371	0.1083	-1.1292	0.8909	0.1069	0.0933	runt-related transcription factor 2	RUNX2	NM_004348	transcriptional activator	SMAD cofactor	CBFA1/AML3
1.2416	0.7788	0.0935	0.1152	1.7962	0.4047	0.079	0.1397	runt-related transcription factor 3	RUNX3	NM_004350	transcriptional activator	SMAD cofactor	CBFA3/AML2
1.2076	0.8932	0.0316	0.0379	-1.5964	0.6927	0.0515	0.0318	runt-related transcription factor 3	RUNX3	AA541630	transcriptional activator	SMAD cofactor	CBFA3/AML2
1.8781	1.301e-07	0.8508	1.5854	1.5033	5.3707e-05	1.2936	1.9154	androgen receptor	AR	M73069	Steroid hormone receptor	SMAD cofactor
1.6926	4.7125e-06	1.111	1.8657	1.4363	0.00052369	1.3741	1.9439	androgen receptor	AR	AF162704	Steroid hormone receptor	SMAD cofactor
-1.5253	0.0094	0.8389	0.5457	-1.4217	0.0119	0.8176	0.5665	nuclear receptor subfamily 3C, (glucocorticoid receptor)	NR3C1	U01351	Steroid hormone receptor	SMAD cofactor	glucocorticoid receptor
-1.7665	0.0291	0.4946	0.2778	-1.4549	0.2062	0.3509	0.2376	nuclear receptor subfamily 3C, (glucocorticoid receptor)	NR3C1	X03348	Steroid hormone receptor	SMAD cofactor	glucocorticoid receptor
-1.3525	0.3326	1.3368	0.9806	-1.366	0.2297	1.4071	1.0147	nuclear receptor subfamily 3C, (glucocorticoid receptor)	NR3C1	AI432196	Steroid hormone receptor	SMAD cofactor	glucocorticoid receptor
-1.2082	0.753	0.3325	0.2731	-1.0717	0.8167	0.3296	0.3029	nuclear receptor subfamily 3C, (glucocorticoid receptor)	NR3C1	NM_000176	Steroid hormone receptor	SMAD cofactor	glucocorticoid receptor
1.1705	0.4927	0.5284	0.6137	2.3683	0.00010651	0.3378	0.788	vitamin D (1,25- dihydroxyvitamin D3) receptor	VDR	NM_000376	Steroid hormone receptor	SMAD cofactor
1.668	0.028	0.369	0.6107	2.3795	0.0019	0.2475	0.58	vitamin D (1,25- dihydroxyvitamin D3) receptor	VDR	AA772285	Steroid hormone receptor	SMAD cofactor
1.4411	0.7452	0.0973	0.1391	4.7169	0.4762	0.0247	0.1147	vitamin D (1,25- dihydroxyvitamin D3) receptor	VDR	AA904259	Steroid hormone receptor	SMAD cofactor
-1.0554	0.8716	0.3231	0.3038	1.1664	0.7692	0.2075	0.2384	vitamin D (1,25- dihydroxyvitamin D3) receptor	VDR	AA454701	Steroid hormone receptor	SMAD cofactor
								SMAD Interacting Nuclear Proteins-Pathway Repression
-1.4635	0.4826	0.2195	0.1488	-1.2114	0.4291	1.0432	0.8483	v-ski sarcoma viral oncogene homolog (avian)	SKI	BF431501	nuclear oncogene	SMAD corepressor
-1.3799	0.4567	0.1345	0.0967	1.1643	0.7965	0.0748	0.0858	v-ski sarcoma viral oncogene homolog (avian)	SKI	AI568728	nuclear oncogene	SMAD corepressor
-1.8402	0.2311	0.1094	0.059	-2.1649	0.5722	0.0561	0.0255	SKI-like	SKIL	NM_005414	nuclear oncogene	SMAD corepressor	SnoN
1.2337	0.7345	0.0836	0.1023	-1.7804	0.7176	0.0486	0.0269	SKI-like	SKIL	X15217	nuclear oncogene	SMAD corepressor	SnoN
1.4477	2.211e-05	1.69	2.4275	1.6078	5.852e-07	1.3405	2.1228	TGFB-induced factor (TALE family homeobox)	TGIF	NM_003244	homeobox transcription factor	SMAD corepressor
-1.4552	0.1674	0.4183	0.2852	-1.6932	0.0054	0.4556	0.2651	TGFB-induced factor 2 (TALE family homeobox)	TGIF2	NM_021809	homeobox transcription factor	SMAD corepressor
-2.4923	0.0334	0.2016	0.0803	-2.8844	0.0029	0.2965	0.1013	ecotropic viral integration site 1	EVI1	BE466525	transcription factor	SMAD3 regulator?
-1.0631	0.8931	0.1354	0.1263	1.4909	0.3618	0.0961	0.1412	ecotropic viral integration site 1	EVI1	S82592	transcription factor	SMAD3 regulator?
				1.8699	0.5881	0.0279	0.0517	Mdm2, transformed 3T3 cell double minute 2, p53 binding	MDM2	AF201370
				1.1603	0.8394	0.161	0.1853	Mdm2, transformed 3T3 cell double minute 2, p53 binding	MDM2	AJ276888
				1.0224	0.9626	0.0664	0.0674	Mdm2, transformed 3T3 cell double minute 2, p53 binding	MDM2	NM_002392
				-1.925	0.7692	0.0569	0.0293	Mdm2, transformed 3T3 cell double minute 2, p53 binding	MDM2	M92424
				1.0011	0.9991	0.0443	0.044	Mdm4, transformed 3T3 cell double minute 4, p53 binding	MDM4	NM_002393
-1.3476	0.6873	0.0404	0.0297	1.4664	0.6276	0.0252	0.0364	zinc finger homeobox 1b	ZFHX1B	NM_014795	zinc finger/homeobox trans. Factor	Co-repressor	SIP1/ZEB-2-binds activated R-smad/repressor
-1.0907	0.3926	1.1998	1.0914	-1.2796	0.0257	1.0724	0.8255	nuclear receptor co-repressor 1	NCOR1	NM_006311	transcriptional repressor	Co-repressor
-1.4474	0.00075758	1.4567	0.9986	-1.2346	0.0809	1.2491	0.9965	nuclear receptor co-repressor 1	NCOR1	AB028970	transcriptional repressor	Co-repressor
-1.3331	0.3759	0.2969	0.2209	-1.4811	0.2863	0.2933	0.1951	nuclear receptor co-repressor 1	NCOR1	BF437948	transcriptional repressor	Co-repressor
-1.2385	0.3861	0.3976	0.3185	-1.0673	0.7771	0.3888	0.3588	nuclear receptor co-repressor 1	NCOR1	AW771910	transcriptional repressor	Co-repressor
1.3255	0.0087	2.1381	2.812	1.3082	0.0045	2.841	3.6609	nuclear receptor co-repressor 2	NCOR2	NM_006312	transcriptional repressor	Co-repressor
-1.3043	0.9237	0.0371	0.0282	4.9068	0.2681	0.0253	0.1224	nuclear receptor co-repressor 2	NCOR2	AI499095	transcriptional repressor	Co-repressor
-1.2752	0.6739	0.1336	0.1039	1.8236	0.2894	0.0852	0.153	CTG26 alternate open reading frame mRNA	NCOR2	U80761	transcriptional repressor	Co-repressor
-1.4582	0.6421	0.133	0.0905	2.0442	0.6232	0.042	0.0846	T3 receptor-associating cofactor-1	NCOR2	S83390	transcriptional repressor	Co-repressor
1.1355	0.8286	0.1125	0.1268	-1.1885	0.919	0.0554	0.0459	nuclear receptor co-repressor 2	NCOR2	AI373205	transcriptional repressor	Co-repressor
								Wnt Pathway Cross-Talk
-1.2557	0.0107	1.7278	1.3652	-1.0594	0.5277	1.7343	1.6124	catenin (cadherin-associated protein), beta 1, 88kDa	CTNNB1	NM_001904	wnt signaling pathway	transcription complex (LEF/TCF)
2.3421	0.00011433	0.2523	0.5864	2.7554	1.8851e-06	0.2099	0.5697	transcription factor 7-like 2 (T-cell specific, HMG-box)	TCF7L2	AV721430	HMG Transcription Factor	Wnt pathway/modulates myc	TCF4	can bind to AR at myc promoter			aphaV/beta6 found at focal contacts
1.7937	0.0019	0.226	0.4022	2.4258	8.8028e-06	0.1837	0.4389	partial TCF-4 gene for T-cell transcription factor-4	TCF7L2	AJ270770	HMG Transcription Factor	Wnt pathway/modulates myc	TCF4	can bind to AR at myc promoter			aphaV/beta6 found at focal contacts
1.9457	2.8339e-08	0.7012	1.3537	1.7209	9.1552e-06	0.6834	1.1584	transcription factor 7-like 2 (T-cell specific, HMG-box)	TCF7L2	AI949687	HMG Transcription Factor	Wnt pathway/modulates myc	TCF4	can bind to AR at myc promoter
1.5932	0.001	0.4722	0.7463	1.6842	1.3879e-05	0.4251	0.7052	transcription factor 7-like 2 (T-cell specific, HMG-box)	TCF7L2	AI375916	HMG Transcription Factor	Wnt pathway/modulates myc	TCF4	can bind to AR at myc promoter
1.4656	0.05	0.4152	0.6038	1.6569	0.0072	0.38	0.6202	transcription factor 7-like 2 (T-cell specific, HMG-box)	TCF7L2	AA664011	HMG Transcription Factor	Wnt pathway/modulates myc	TCF4	can bind to AR at myc promoter
3.3278	0.5104	0.0297	0.0982	3.2937	0.5134	0.0274	0.0887	transcription factor 7-like 2 (T-cell specific, HMG-box)	TCF7L2	AI703074	HMG Transcription Factor	Wnt pathway/modulates myc	TCF4	can bind to AR at myc promoter
9.6241	0.0021	0.0293	0.2801	6.0899	0.1124	0.0259	0.1553	lymphoid enhancer-binding factor 1	LEF1	AF288571	HMG Transcription Factor	Wnt pathway/binds ß-catenin
2.898	0.3462	0.0301	0.0865	1.9304	0.6951	0.0248	0.0472	lymphoid enhancer-binding factor 1	LEF1	AF294627	HMG Transcription Factor	Wnt pathway/binds ß-catenin
-1.7102	0.7397	0.0453	0.0263	1.8028	0.7061	0.0264	0.0468	lymphoid enhancer-binding factor 1	LEF1	AI762816	HMG Transcription Factor	Wnt pathway/binds ß-catenin
1.0741	0.652	1.7276	1.8411	-1.3153	0.1432	1.291	0.9668	transcription factor 7 (T-cell specific, HMG-box)	TCF7	NM_003202	HMG Transcription Factor	Wnt pathway binds ß-catenin
1.4417	0.8522	0.0324	0.0464	-1.2365	0.7818	0.1083	0.0863	transcription factor 7 (T-cell specific, HMG-box)	TCF7	AW027359	HMG Transcription Factor	Wnt pathway binds ß-catenin
